# Supplementary material for: An overview of the Mediterranean cave-dwelling horny sponges (Porifera, Demospongiae)
Source: Zookeys. 2013 Mar 28;(281):1–68. doi: 10.3897/zookeys.281.4171 (PMC3677383; doi:10.3897/zookeys.281.4171)
Supplement: XML Treatment for Aplysilla rosea [file zookeys.281.4171-treatment1.xml]

<!DOCTYPE tp:taxon-treatment
  PUBLIC "-//TaxonX//DTD Taxonomic Treatment Publishing DTD v0 20100105//EN" "tax-treatment-NSO.dtd">
<tp:taxon-treatment xmlns:tp="http://www.plazi.org/taxpub"><tp:treatment-meta><mixed-citation publication-type="journal"><person-group><name><surname>Manconi</surname><given-names>Renata</given-names></name><name><surname>Cadeddu</surname><given-names>Barbara</given-names></name><name><surname>Ledda</surname><given-names>Fabio</given-names></name><name><surname>Pronzato</surname><given-names>Roberto</given-names></name></person-group><article-title>An overview of the Mediterranean cave-dwelling horny sponges (Porifera, Demospongiae)</article-title><source>Zookeys</source><day>28</day><month>3</month><year>2013</year><volume>2013</volume><issue>281</issue><fpage>1</fpage><lpage>68</lpage><pub-id pub-id-type="doi">10.3897/zookeys.281.4171</pub-id></mixed-citation></tp:treatment-meta><tp:nomenclature><tp:taxon-name>
                            <tp:taxon-name-part taxon-name-part-type="genus">Aplysilla</tp:taxon-name-part>
                            <tp:taxon-name-part taxon-name-part-type="genus">rosea</tp:taxon-name-part>
                        <object-id xmlns:xlink="http://www.w3.org/1999/xlink" xlink:type="simple">http://species-id.net/wiki/Aplysilla_rosea</object-id>
								</tp:taxon-name><tp:taxon-authority>(Barrois, 1876)</tp:taxon-authority><xref ref-type="fig" rid="F3">Fig. 3</xref><tp:nomenclature-citation-list><tp:nomenclature-citation><tp:taxon-name>Verongia rosea</tp:taxon-name><comment> Barrois, 1876: 57.</comment></tp:nomenclature-citation></tp:nomenclature-citation-list></tp:nomenclature><tp:treatment-sec sec-type="Description"><title>Description.</title><p>Growth form encrusting, thin (3–6 mm), in irregular patches of up to 20 cm in diameter. Surface evidently conulose (1–3 mm) because of the dense <!--PageBreak-->dendritic “forest” of “small horny trees” forming the typical skeleton of all <italic><tp:taxon-name>Aplysilla</tp:taxon-name></italic> species. Oscules (1–3 mm) scattered and not evident; inhalant apertures rarely visible <italic>in vivo</italic>. Colour from rose to yellow. Skeleton of large ramified fibres arising from a spongin basal plate strictly adhering to the substratum. Dendritic fibres with maximum size of <italic>ca</italic>. 5 mm in length, <italic>ca</italic>. 300 µm in diameter at the basal portion, and no more than 50 µm in diameter at terminal branches (up to 4–6 sometimes anastomosing). Spongin layered, transparent, pale in colour, not cored with mineral debris.
                        </p></tp:treatment-sec><tp:treatment-sec sec-type="Habitat"><title>Habitat.</title><p>Cave, rocky/detritic/muddy bottom, hyperhaline canal (Manfredonia), artificial reef, coralligenous community, and epibiotic on red coral and on <italic><tp:taxon-name>Pinna nobilis</tp:taxon-name></italic> (L., 1758). Bathymetric range 1–110 m.
                        </p></tp:treatment-sec><tp:treatment-sec sec-type="Mediterranean Caves"><title>Mediterranean Caves.</title><p>Blava, Calamars, La Catedral, J1 caves (Balearic Sea); Galatea Cave* (Sardinian Sea); Béar, Troc, Endoume, Figuier, Trèmies, Niolon caves (Gulf of Lions); Western-Zoagli Cave (Ligurian Sea); Mago, Gaiola, Secca delle Formiche-Vivara, Mitigliano caves (Central Tyrrhenian Sea); Azzurra Cave (Southern Tyrrhenian Sea); Taccio Vecchio 1 Cave-Lampedusa*, Zembra caves (Sicily Channel); La Regina Cave (Southern Adriatic Sea); Trypia Spilia, Ftelio, Madhes, Andros caves (Aegean Sea) (<xref ref-type="bibr" rid="B116">Vacelet 1959</xref>; <xref ref-type="bibr" rid="B94">Sarà 1961a</xref> <xref ref-type="bibr" rid="B95">1964a</xref>; <xref ref-type="bibr" rid="B46">Labate 1965</xref>; <xref ref-type="bibr" rid="B22">Boury-Esnault 1971</xref>; <xref ref-type="bibr" rid="B70">Pouliquen 1972</xref>; <xref ref-type="bibr" rid="B80">Pulitzer-Finali and Pronzato 1976</xref>, <xref ref-type="bibr" rid="B81">1980</xref>; <xref ref-type="bibr" rid="B69">Pansini et al. 1977</xref>; <xref ref-type="bibr" rid="B79">Pulitzer-Finali 1977</xref>; <xref ref-type="bibr" rid="B67">Pansini and Pronzato 1982</xref>; <xref ref-type="bibr" rid="B3">Balduzzi et al. 1989</xref>; <xref ref-type="bibr" rid="B18">Bibiloni et al. 1989</xref>; <xref ref-type="bibr" rid="B7">Benedetti-Cecchi et al. 1998</xref>; <xref ref-type="bibr" rid="B6">Ben Mustapha et al. 2003</xref>; <xref ref-type="bibr" rid="B74">Pronzato and Manconi 2011</xref>; <xref ref-type="bibr" rid="B26">Cadeddu 2012</xref>; <xref ref-type="bibr" rid="B40">Gerovasileiou and Voultsiadou 2012</xref>).
                        </p><fig id="F3" position="float" orientation="portrait"><label>Figure 3</label><caption><p><italic><tp:taxon-name>Aplysilla rosea</tp:taxon-name></italic>. <bold>a</bold> encrusting conulose specimen <italic>ca</italic>. 10 cm in diameter <bold>b</bold> dendritic-arborescent skeleton with ascending spongin fibres of different specimens <bold>c</bold> details of uncored spongin fibres. <bold>c</bold> modified from <xref ref-type="bibr" rid="B116">Vacelet (1959)</xref>.</p></caption><graphic xmlns:xlink="http://www.w3.org/1999/xlink" xlink:href="ZooKeys-281-001-g003.jpg" position="float" orientation="portrait" xlink:type="simple"/></fig></tp:treatment-sec><ref-list><ref id="B116"><mixed-citation xmlns:xlink="http://www.w3.org/1999/xlink" xlink:type="simple"><person-group><name name-style="western"><surname>Vacelet</surname><given-names>J</given-names></name></person-group> (<year>1959</year>)<article-title> Répartition générale des éponges et systématique des éponges cornées de la région de Marseille et de quelque station Méditerranée.</article-title><source>Recueil des Travaux de la Station Marine d’Endoume, Marseille</source><volume>26</volume> (<issue>16</issue>): <fpage>1</fpage>-<lpage>101</lpage>.</mixed-citation></ref><ref id="B94"><mixed-citation xmlns:xlink="http://www.w3.org/1999/xlink" xlink:type="simple"><person-group><name name-style="western"><surname>Sarà</surname><given-names>M</given-names></name></person-group> (<year>1961a</year>)<article-title> Zonazione dei Poriferi nella Grotta “della Gaiola”.</article-title><source>Annuario dell’Istituto e Museo di Zoologia dell’Università di Napoli </source><volume>13</volume> (<issue>1</issue>): <fpage>1</fpage>-<lpage>32</lpage>.</mixed-citation></ref><ref id="B95"><mixed-citation xmlns:xlink="http://www.w3.org/1999/xlink" xlink:type="simple"><person-group><name name-style="western"><surname>Sarà</surname><given-names>M</given-names></name></person-group> (<year>1961b</year>)<article-title> La fauna dei Poriferi delle grotte delle isole Tremiti. Studio ecologico e sistematico.</article-title><source>Archivio Zoologico Italiano </source><volume>46</volume>: <fpage>1</fpage>-<lpage>59</lpage>.</mixed-citation></ref><ref id="B46"><mixed-citation xmlns:xlink="http://www.w3.org/1999/xlink" xlink:type="simple"><person-group><name name-style="western"><surname>Labate</surname><given-names>M</given-names></name></person-group> (<year>1965</year>)<article-title> Ecologia dei Poriferi della Grotta della Regina.</article-title><source>Italian Journal of Zoology </source><volume>32</volume> (<issue>1</issue>): <fpage>541</fpage>-<lpage>553</lpage>.</mixed-citation></ref><ref id="B22"><mixed-citation xmlns:xlink="http://www.w3.org/1999/xlink" xlink:type="simple"><!--PageBreak--><person-group><name name-style="western"><surname>Boury-Esnault</surname><given-names>N</given-names></name></person-group> (<year>1971</year>)<article-title> Spongiaires de la zone rocheuse littorale de Banyuls-sur-Mer. II. Systématique.</article-title><source>Vie Milieu </source><volume>22</volume> (<issue>2</issue>): <fpage>287</fpage>-<lpage>349</lpage>.</mixed-citation></ref><ref id="B70"><mixed-citation xmlns:xlink="http://www.w3.org/1999/xlink" xlink:type="simple"><person-group><name name-style="western"><surname>Pouliquen</surname><given-names>L</given-names></name></person-group> (<year>1972</year>)<article-title> Les Spongiaires des grottes sous-marines de la région de Marseille. Ecologie et systématique.</article-title><source>Tethys </source><volume>3</volume> (<issue>4</issue>): <fpage>715</fpage>-<lpage>758</lpage>.</mixed-citation></ref><ref id="B80"><mixed-citation xmlns:xlink="http://www.w3.org/1999/xlink" xlink:type="simple"><person-group><name name-style="western"><surname>Pulitzer-Finali</surname><given-names>G</given-names></name><name name-style="western"><surname>Pronzato</surname><given-names>R</given-names></name></person-group> (<year>1976</year>)<article-title> Report on a collection of sponges from the Bay of Naples. II Keratosa.</article-title><source>Pubblicazioni della Stazione Zoologica di Napoli</source><volume>40</volume>: <fpage>83</fpage>-<lpage>104</lpage>.</mixed-citation></ref><ref id="B81"><mixed-citation xmlns:xlink="http://www.w3.org/1999/xlink" xlink:type="simple"><person-group><name name-style="western"><surname>Pulitzer-Finali</surname><given-names>G</given-names></name><name name-style="western"><surname>Pronzato</surname><given-names>R</given-names></name></person-group> (<year>1980</year>)<article-title> The Keratosa in a collection of Mediterranean sponges, mainly from the Italian coasts.</article-title><source>Annali del Museo Civico di Storia naturale ‘Giacomo Doria’ di Genova</source><volume>83</volume>: <fpage>123</fpage>-<lpage>158</lpage>.</mixed-citation></ref><ref id="B69"><mixed-citation xmlns:xlink="http://www.w3.org/1999/xlink" xlink:type="simple"><person-group><name name-style="western"><surname>Pansini</surname><given-names>M</given-names></name><name name-style="western"><surname>Pronzato</surname><given-names>R</given-names></name><name name-style="western"><surname>Fresi</surname><given-names>E</given-names></name><name name-style="western"><surname>Cinelli</surname><given-names>F</given-names></name><name name-style="western"><surname>Mazzella</surname><given-names>L</given-names></name><name name-style="western"><surname>Ponticelli</surname><given-names>MP</given-names></name></person-group> (<year>1977</year>)<article-title> Evoluzione delle biocenosi bentoniche di substrato duro lungo un gradiente di luce in una grotta marina superficiale: Poriferi.</article-title> In: Fresi E, Cinelli F (<role>Eds</role>) <issue-title>Atti IX Congresso Nazionale S.</issue-title><source>I.B.M., Lacco Ameno d’Ischia. La Seppia, Firenze</source>: <fpage>315</fpage>-<lpage>330</lpage>.</mixed-citation></ref><ref id="B79"><mixed-citation xmlns:xlink="http://www.w3.org/1999/xlink" xlink:type="simple"><person-group><name name-style="western"><surname>Pulitzer-Finali</surname><given-names>G</given-names></name></person-group> (<year>1977</year>)<article-title> Report on a collection of sponges from the Bay of Naples. III. Hadromerida, Axinellida, Poecilosclerida, Halichondrida, Haplosclerida.</article-title><source>Bollettino dei Musei e degli Istituti di Biologia dell’Università di Genova </source><volume>44</volume>: <fpage>7</fpage>-<lpage>89</lpage>.</mixed-citation></ref><ref id="B67"><mixed-citation xmlns:xlink="http://www.w3.org/1999/xlink" xlink:type="simple"><person-group><name name-style="western"><surname>Pansini</surname><given-names>M.</given-names></name><name name-style="western"><surname>Pronzato</surname><given-names>R.</given-names></name></person-group> (<year>1982</year>)<article-title> Distribuzione ed ecologia dei poriferi nella grotta di Mitigliano (penisola Sorrentina).</article-title><source>Bollettino dei Musei e degli Istituti di Biologia Università di Genova </source><volume>50</volume>: <fpage>287</fpage>-<lpage>293</lpage>.</mixed-citation></ref><ref id="B3"><mixed-citation xmlns:xlink="http://www.w3.org/1999/xlink" xlink:type="simple"><person-group><name name-style="western"><surname>Balduzzi</surname><given-names>A</given-names></name><name name-style="western"><surname>Bianchi</surname><given-names>CN</given-names></name><name name-style="western"><surname>Boero</surname><given-names>F</given-names></name><name name-style="western"><surname>Cattaneo-Vietti</surname><given-names>R</given-names></name><name name-style="western"><surname>Pansini</surname><given-names>M</given-names></name><name name-style="western"><surname>Sarà</surname><given-names>M</given-names></name></person-group> (<year>1989</year>)<article-title> The suspension – feeder communities of a Mediterranean sea cave.</article-title> In: <person-group><name name-style="western"><surname>Ros</surname><given-names>JD</given-names></name></person-group> (<role>Ed.</role>) <issue-title>Topics in marine biology.</issue-title><source>Scientia Marina 53(2–3)</source>: <fpage>387</fpage>-<lpage>395</lpage>.</mixed-citation></ref><ref id="B18"><mixed-citation xmlns:xlink="http://www.w3.org/1999/xlink" xlink:type="simple"><person-group><name name-style="western"><surname>Bibiloni</surname><given-names>MA</given-names></name><name name-style="western"><surname>Uriz</surname><given-names>MJ</given-names></name><name name-style="western"><surname>Gili</surname><given-names>JM</given-names></name></person-group> (<year>1989</year>)<article-title> Sponge communities in three submarine caves of the Balearic Islands (Western Mediterranean): adaptation and faunistic composition. P.S.Z.N.</article-title><source>Marine Ecology </source><volume>10</volume> (<issue>4</issue>): <fpage>317</fpage>-<lpage>334</lpage>. doi: <ext-link ext-link-type="uri" xlink:href="http://dx.doi.org/10.1111/j.1439-0485.1989.tb00076.x" xlink:type="simple">10.1111/j.1439-0485.1989.tb00076.x</ext-link></mixed-citation></ref><ref id="B7"><mixed-citation xmlns:xlink="http://www.w3.org/1999/xlink" xlink:type="simple"><!--PageBreak--><person-group><name name-style="western"><surname>Benedetti-Cecchi</surname><given-names>L</given-names></name><name name-style="western"><surname>Airoldi</surname><given-names>L</given-names></name><name name-style="western"><surname>Abbiati</surname><given-names>M</given-names></name><name name-style="western"><surname>Cinelli</surname><given-names>F</given-names></name></person-group> (<year>1998</year>)<article-title> Spatial Variability in the Distribution of Sponges and Cnidarians in a Sublittoral Marine Cave with Sulphur-Water Springs.</article-title><source>Journal of the Marine Biological Association of the United Kingdom </source><volume>78</volume>: <fpage>43</fpage>-<lpage>58</lpage>. doi: <ext-link ext-link-type="uri" xlink:href="http://dx.doi.org/10.1017/S0025315400039953" xlink:type="simple">10.1017/S0025315400039953</ext-link></mixed-citation></ref><ref id="B6"><mixed-citation xmlns:xlink="http://www.w3.org/1999/xlink" xlink:type="simple"><person-group><name name-style="western"><surname>Ben Mustapha</surname><given-names>K</given-names></name><name name-style="western"><surname>Zarrouk</surname><given-names>A</given-names></name><name name-style="western"><surname>Souissi</surname><given-names>A</given-names></name><name name-style="western"><surname>El</surname><given-names>Abed A</given-names></name></person-group> (<year>2003</year>)<article-title> Diversité des demosponges tunisiennes.</article-title><source>Bulletin de l’Institut National Scientifique et Technique d’Océanographie et de Pêche de Salammbô </source><volume>30</volume>: <fpage>55</fpage>-<lpage>78</lpage>.</mixed-citation></ref><ref id="B74"><mixed-citation xmlns:xlink="http://www.w3.org/1999/xlink" xlink:type="simple"><person-group><name name-style="western"><surname>Pronzato</surname><given-names>R</given-names></name><name name-style="western"><surname>Manconi</surname><given-names>R</given-names></name></person-group> (<year>2011</year>)<source> Class Demospongiae. Orders Dendroceratida, Dictyoceratida, Verongida, Halisarcida. In: Pansini M, Manconi R, Pronzato R (Eds) Fauna d’Italia. Porifera I. Calcarea, Demospongiae (partim), Hexactinellida, Homoscleromorpha. vol. 46, p. 245–340, Calderini-Il Sole 24 Ore, Bologna.</source></mixed-citation></ref><ref id="B26"><mixed-citation xmlns:xlink="http://www.w3.org/1999/xlink" xlink:type="simple"><person-group><name name-style="western"><surname>Cadeddu</surname><given-names>B</given-names></name></person-group> (<year>2012</year>)<source> Biodiversity assessment in Mediterranean caves: the case of Porifera as model taxon. PhD Thesis, Sassari: University of Sassari (Italy).</source></mixed-citation></ref><ref id="B40"><mixed-citation xmlns:xlink="http://www.w3.org/1999/xlink" xlink:type="simple"><person-group><name name-style="western"><surname>Gerovasileiou</surname><given-names>V</given-names></name><name name-style="western"><surname>Voultsiadou</surname><given-names>E</given-names></name></person-group> (<year>2012</year>)<article-title> Marine Caves of the Mediterranean Sea: A Sponge Biodiversity Reservoir within a Biodiversity Hotspot.</article-title><source>PLOSone </source><volume>7</volume> (<issue>7</issue>): <fpage>1</fpage>-<lpage>17</lpage>. doi: <ext-link ext-link-type="uri" xlink:href="http://dx.doi.org/10.1371/journal.pone.0039873" xlink:type="simple">10.1371/journal.pone.0039873</ext-link></mixed-citation></ref></ref-list></tp:taxon-treatment>
