# Supplementary material for: An overview of the Mediterranean cave-dwelling horny sponges (Porifera, Demospongiae)
Source: Zookeys. 2013 Mar 28;(281):1–68. doi: 10.3897/zookeys.281.4171 (PMC3677383; doi:10.3897/zookeys.281.4171)
Supplement: XML Treatment for Chelonaplysilla noevus [file zookeys.281.4171-treatment2.xml]

<!DOCTYPE tp:taxon-treatment
  PUBLIC "-//TaxonX//DTD Taxonomic Treatment Publishing DTD v0 20100105//EN" "tax-treatment-NSO.dtd">
<tp:taxon-treatment xmlns:tp="http://www.plazi.org/taxpub"><tp:treatment-meta><mixed-citation publication-type="journal"><person-group><name><surname>Manconi</surname><given-names>Renata</given-names></name><name><surname>Cadeddu</surname><given-names>Barbara</given-names></name><name><surname>Ledda</surname><given-names>Fabio</given-names></name><name><surname>Pronzato</surname><given-names>Roberto</given-names></name></person-group><article-title>An overview of the Mediterranean cave-dwelling horny sponges (Porifera, Demospongiae)</article-title><source>Zookeys</source><day>28</day><month>3</month><year>2013</year><volume>2013</volume><issue>281</issue><fpage>1</fpage><lpage>68</lpage><pub-id pub-id-type="doi">10.3897/zookeys.281.4171</pub-id></mixed-citation></tp:treatment-meta><tp:nomenclature><tp:taxon-name>
                            <tp:taxon-name-part taxon-name-part-type="genus">Chelonaplysilla</tp:taxon-name-part>
                            <tp:taxon-name-part taxon-name-part-type="genus">noevus</tp:taxon-name-part>
                        <object-id xmlns:xlink="http://www.w3.org/1999/xlink" xlink:type="simple">http://species-id.net/wiki/Chelonaplysilla_noevus</object-id>
								</tp:taxon-name><tp:taxon-authority>(Carter, 1876)</tp:taxon-authority><xref ref-type="fig" rid="F4">Fig. 4</xref><tp:nomenclature-citation-list><tp:nomenclature-citation><tp:taxon-name>Aplysina noevus</tp:taxon-name><comment> Carter, 1876: 229.</comment></tp:nomenclature-citation></tp:nomenclature-citation-list></tp:nomenclature><tp:treatment-sec sec-type="Description"><title>Description.</title><p>Growth form encrusting (less than 2 mm in height). Surface conulose, ornamented by a network of rounded meshes (200–300 µm in diameter) loaded of inclusions; inside the meshes surface is smooth and perforated by small apertures (15–40 µm in diameter). Colour from grey to violet (<xref ref-type="bibr" rid="B116">Vacelet 1959</xref>, <xref ref-type="bibr" rid="B119">1969</xref>). Dendritic modules (tree-shaped) of the skeleton with fibres apically branched (80 µm in diameter at their base, 20 µm at the apical branch level).
                        </p></tp:treatment-sec><tp:treatment-sec sec-type="Habitat"><title>Habitat.</title><p>Cave, coralligenous community, rocky bottom. On small pebbles or epibiotic on <italic><tp:taxon-name>Microcosmus vulgaris</tp:taxon-name></italic> Heller, 1877, <italic><tp:taxon-name>Corallium rubrum</tp:taxon-name></italic> (L., 1759) and <italic><tp:taxon-name>Sarcotragus foetidus</tp:taxon-name></italic>. Bathymetric range 1–150 m.
                        </p></tp:treatment-sec><tp:treatment-sec sec-type="Mediterranean caves"><title>Mediterranean caves.</title><p>Blava, Calamars, Misidacis caves (Balearic Sea); Endoume, Figuier, Trèmies caves (Gulf of Lions) (<xref ref-type="bibr" rid="B70">Pouliquen 1972</xref>; <xref ref-type="bibr" rid="B115">Uriz et al. 1992</xref>; <xref ref-type="bibr" rid="B55">Martì et al. 2004</xref>; <xref ref-type="bibr" rid="B74">Pronzato and Manconi 2011</xref>).
                        </p><fig id="F4" position="float" orientation="portrait"><label>Figure 4</label><caption><p><italic><tp:taxon-name>Chelonaplysilla noevus</tp:taxon-name></italic>. <bold>a</bold> original illustration of the type specimen encrusting with conulose surface <bold>b</bold> close-up of the sponge surface with mineral debris and smooth rounded inhalant areas (lighter in the scheme) bearing small ostia; <bold>a</bold> modified from <xref ref-type="bibr" rid="B27">Carter (1876)</xref> <bold>b</bold> modified from <xref ref-type="bibr" rid="B110">Topsent (1925)</xref>.</p></caption><graphic xmlns:xlink="http://www.w3.org/1999/xlink" xlink:href="ZooKeys-281-001-g004.jpg" position="float" orientation="portrait" xlink:type="simple"/></fig></tp:treatment-sec><ref-list><ref id="B27"><mixed-citation xmlns:xlink="http://www.w3.org/1999/xlink" xlink:type="simple"><person-group><name name-style="western"><surname>Carter</surname><given-names>HJ</given-names></name></person-group> (<year>1876</year>)<source> Descriptions and figures of deep-sea sponges and their spicules, from the Atlantic Ocean, dredged up on board H.M.S.‘Porcupine’, chiefly in 1869 (concluded). Annals and Magazine of Natural History(4) 18(105): 226–240; (106): 307–324; (107): 388–410; (108): 458–479.</source></mixed-citation></ref><ref id="B110"><mixed-citation xmlns:xlink="http://www.w3.org/1999/xlink" xlink:type="simple"><person-group><name name-style="western"><surname>Topsent</surname><given-names>E</given-names></name></person-group> (<year>1925</year>)<article-title> Etude des Spongiaires du Golfe de Naples.</article-title><source>Archives de Zoologie Expérimentale et Generale </source><volume>63</volume> (<issue>5</issue>): <fpage>623</fpage>-<lpage>725</lpage>.</mixed-citation></ref><ref id="B116"><mixed-citation xmlns:xlink="http://www.w3.org/1999/xlink" xlink:type="simple"><person-group><name name-style="western"><surname>Vacelet</surname><given-names>J</given-names></name></person-group> (<year>1959</year>)<article-title> Répartition générale des éponges et systématique des éponges cornées de la région de Marseille et de quelque station Méditerranée.</article-title><source>Recueil des Travaux de la Station Marine d’Endoume, Marseille</source><volume>26</volume> (<issue>16</issue>): <fpage>1</fpage>-<lpage>101</lpage>.</mixed-citation></ref><ref id="B119"><mixed-citation xmlns:xlink="http://www.w3.org/1999/xlink" xlink:type="simple"><person-group><name name-style="western"><surname>Vacelet</surname><given-names>J</given-names></name></person-group> (<year>1969</year>)<article-title> Eponges de la roche du large et de l’etage bathyal de Mediterranee.</article-title><source>Memoires du Museum National d’Histoire Naturelle, </source><volume>59</volume>: <fpage>146</fpage>-<lpage>219</lpage>.</mixed-citation></ref><ref id="B70"><mixed-citation xmlns:xlink="http://www.w3.org/1999/xlink" xlink:type="simple"><person-group><name name-style="western"><surname>Pouliquen</surname><given-names>L</given-names></name></person-group> (<year>1972</year>)<article-title> Les Spongiaires des grottes sous-marines de la région de Marseille. Ecologie et systématique.</article-title><source>Tethys </source><volume>3</volume> (<issue>4</issue>): <fpage>715</fpage>-<lpage>758</lpage>.</mixed-citation></ref><ref id="B115"><mixed-citation xmlns:xlink="http://www.w3.org/1999/xlink" xlink:type="simple"><person-group><name name-style="western"><surname>Uriz</surname><given-names>MJ</given-names></name><name name-style="western"><surname>Rossel</surname><given-names>D</given-names></name><name name-style="western"><surname>Martín</surname><given-names>D</given-names></name></person-group> (<year>1992</year>)<article-title> The Sponge Population of the Cabrera Archipelago (Balearic Islands): Characteristics, Distribution, and Abundance of the Most Representative Species. P.S.Z.N.I.</article-title><source>: Marine Ecology </source><volume>13</volume> (<issue>2</issue>): <fpage>101</fpage>-<lpage>117</lpage>. doi: <ext-link ext-link-type="uri" xlink:href="http://dx.doi.org/10.1111/j.1439-0485.1992.tb00343.x" xlink:type="simple">10.1111/j.1439-0485.1992.tb00343.x</ext-link></mixed-citation></ref><ref id="B55"><mixed-citation xmlns:xlink="http://www.w3.org/1999/xlink" xlink:type="simple"><person-group><name name-style="western"><surname>Martí</surname><given-names>R</given-names></name><name name-style="western"><surname>Uriz</surname><given-names>MJ</given-names></name><name name-style="western"><surname>Ballesteros</surname><given-names>E</given-names></name><name name-style="western"><surname>Turon</surname><given-names>X</given-names></name></person-group> (<year>2004</year>)<article-title> Benthic assemblages in two Mediterranean caves: species diversity and coverage as a function of abiotic parameters and geographic distance.</article-title><source>Journal of the Marine Biological Association United Kingdom </source><volume>84</volume>: <fpage>557</fpage>-<lpage>572</lpage>. doi: <ext-link ext-link-type="uri" xlink:href="http://dx.doi.org/10.1017/S0025315404009567h" xlink:type="simple">10.1017/S0025315404009567h</ext-link></mixed-citation></ref><ref id="B74"><mixed-citation xmlns:xlink="http://www.w3.org/1999/xlink" xlink:type="simple"><person-group><name name-style="western"><surname>Pronzato</surname><given-names>R</given-names></name><name name-style="western"><surname>Manconi</surname><given-names>R</given-names></name></person-group> (<year>2011</year>)<source> Class Demospongiae. Orders Dendroceratida, Dictyoceratida, Verongida, Halisarcida. In: Pansini M, Manconi R, Pronzato R (Eds) Fauna d’Italia. Porifera I. Calcarea, Demospongiae (partim), Hexactinellida, Homoscleromorpha. vol. 46, p. 245–340, Calderini-Il Sole 24 Ore, Bologna.</source></mixed-citation></ref></ref-list></tp:taxon-treatment>
