# Supplementary material for: An overview of the Mediterranean cave-dwelling horny sponges (Porifera, Demospongiae)
Source: Zookeys. 2013 Mar 28;(281):1–68. doi: 10.3897/zookeys.281.4171 (PMC3677383; doi:10.3897/zookeys.281.4171)
Supplement: XML Treatment for Darwinella simplex [file zookeys.281.4171-treatment3.xml]

<!DOCTYPE tp:taxon-treatment
  PUBLIC "-//TaxonX//DTD Taxonomic Treatment Publishing DTD v0 20100105//EN" "tax-treatment-NSO.dtd">
<tp:taxon-treatment xmlns:tp="http://www.plazi.org/taxpub"><tp:treatment-meta><mixed-citation publication-type="journal"><person-group><name><surname>Manconi</surname><given-names>Renata</given-names></name><name><surname>Cadeddu</surname><given-names>Barbara</given-names></name><name><surname>Ledda</surname><given-names>Fabio</given-names></name><name><surname>Pronzato</surname><given-names>Roberto</given-names></name></person-group><article-title>An overview of the Mediterranean cave-dwelling horny sponges (Porifera, Demospongiae)</article-title><source>Zookeys</source><day>28</day><month>3</month><year>2013</year><volume>2013</volume><issue>281</issue><fpage>1</fpage><lpage>68</lpage><pub-id pub-id-type="doi">10.3897/zookeys.281.4171</pub-id></mixed-citation></tp:treatment-meta><tp:nomenclature><tp:taxon-name>
                            <tp:taxon-name-part taxon-name-part-type="genus">Darwinella</tp:taxon-name-part>
                            <tp:taxon-name-part taxon-name-part-type="genus">simplex</tp:taxon-name-part>
                        <object-id xmlns:xlink="http://www.w3.org/1999/xlink" xlink:type="simple">http://species-id.net/wiki/Darwinella_simplex</object-id>
								</tp:taxon-name><tp:taxon-authority>Topsent, 1892</tp:taxon-authority><xref ref-type="fig" rid="F5">Fig. 5</xref><tp:nomenclature-citation-list><tp:nomenclature-citation><tp:taxon-name>Darwinella simplex</tp:taxon-name><comment> Topsent, 1892: 27.</comment></tp:nomenclature-citation></tp:nomenclature-citation-list></tp:nomenclature><tp:treatment-sec sec-type="Description"><title>Description.</title><p>Growth form encrusting. Surface conulose bearing a reticulate dermal membrane with fibre tips supporting conules. Colour <italic>in vivo</italic> “rouge carmin” as reported by the author, bright red. Dendritic skeleton arising from a basal spongin plate with the main fibres (up to 4 mm in height, 60–160 µm in diameter) evidently laminated and free of foreign material, with variably dense granular axial pith. Fibres. Horny spicules triactines free or connected to the main skeleton (rarely each to one another), with actins <italic>ca</italic>. 1.1–1.25 mm in length and 45–50 µm in diameter, gradually tapering towards the sharp tips. Rays linear, usually 3, rarely 2 or 4. Spicules sometimes with pith.
                        </p></tp:treatment-sec><tp:treatment-sec sec-type="Habitat"><title>Habitat.</title><p>Cave, rocky bottom, coralligenous community. Bathymetric range 3–100 m.</p></tp:treatment-sec><tp:treatment-sec sec-type="Mediterranean caves"><title>Mediterranean caves.</title><p>Lerici Cave (Ligurian Sea); Secca delle Formiche-Vivara Cave (Central Tyrrhenian Sea); Taccio Vecchio 1 Cave-Lampedusa* (Sicily Channel) <!--PageBreak--><!--PageBreak-->(<xref ref-type="bibr" rid="B80">Pulitzer-Finali and Pronzato 1976</xref>, <xref ref-type="bibr" rid="B81">1980</xref>; <xref ref-type="bibr" rid="B74">Pronzato and Manconi 2011</xref>). Recorded as <italic><tp:taxon-name>Darwinella australiensis</tp:taxon-name></italic>.
                        </p></tp:treatment-sec><tp:treatment-sec sec-type="Remarks"><title>Remarks.</title><p><xref ref-type="bibr" rid="B71">Pronzato (1975)</xref> considered the Mediterranean species <italic><tp:taxon-name>Darwinella simplex</tp:taxon-name></italic> Topsent, 1892 as junior synonym of the Pacific species <italic><tp:taxon-name>Darwinella australiensis</tp:taxon-name></italic> Carter, 1885 (senior synonym) sharing diagnostic morphological traits as also focused by <xref ref-type="bibr" rid="B107">Topsent (1892)</xref>. A re-evaluation of original descriptions vs. old and new materials allow us to consider <italic><tp:taxon-name>Darwinella simplex</tp:taxon-name></italic> Topsent, 1892 a valid species. The validity of <italic><tp:taxon-name>Darwinella simplex</tp:taxon-name></italic> solves the extremely disjunct Australian-Mediterranean geographic pattern and matches the hypothesis of a species complex.
                        </p><fig id="F5" position="float" orientation="portrait"><label>Figure 5</label><caption><p><italic><tp:taxon-name>Darwinella simplex</tp:taxon-name></italic>. <bold>a</bold> encrusting specimen <italic>in vivo</italic> (<italic>ca</italic>. 10 cm in diameter) <bold>b</bold> close up of the sponge surface bearing a reticulate dermal membrane with primary fibre tips supporting conules <bold>c, d</bold> laminate spongin fibre (free of foreign material) and free horny spicules (LM) <bold>e</bold> free horny spicules (SEM).</p></caption><graphic xmlns:xlink="http://www.w3.org/1999/xlink" xlink:href="ZooKeys-281-001-g005.jpg" position="float" orientation="portrait" xlink:type="simple"/></fig></tp:treatment-sec><ref-list><ref id="B80"><mixed-citation xmlns:xlink="http://www.w3.org/1999/xlink" xlink:type="simple"><person-group><name name-style="western"><surname>Pulitzer-Finali</surname><given-names>G</given-names></name><name name-style="western"><surname>Pronzato</surname><given-names>R</given-names></name></person-group> (<year>1976</year>)<article-title> Report on a collection of sponges from the Bay of Naples. II Keratosa.</article-title><source>Pubblicazioni della Stazione Zoologica di Napoli</source><volume>40</volume>: <fpage>83</fpage>-<lpage>104</lpage>.</mixed-citation></ref><ref id="B81"><mixed-citation xmlns:xlink="http://www.w3.org/1999/xlink" xlink:type="simple"><person-group><name name-style="western"><surname>Pulitzer-Finali</surname><given-names>G</given-names></name><name name-style="western"><surname>Pronzato</surname><given-names>R</given-names></name></person-group> (<year>1980</year>)<article-title> The Keratosa in a collection of Mediterranean sponges, mainly from the Italian coasts.</article-title><source>Annali del Museo Civico di Storia naturale ‘Giacomo Doria’ di Genova</source><volume>83</volume>: <fpage>123</fpage>-<lpage>158</lpage>.</mixed-citation></ref><ref id="B74"><mixed-citation xmlns:xlink="http://www.w3.org/1999/xlink" xlink:type="simple"><person-group><name name-style="western"><surname>Pronzato</surname><given-names>R</given-names></name><name name-style="western"><surname>Manconi</surname><given-names>R</given-names></name></person-group> (<year>2011</year>)<source> Class Demospongiae. Orders Dendroceratida, Dictyoceratida, Verongida, Halisarcida. In: Pansini M, Manconi R, Pronzato R (Eds) Fauna d’Italia. Porifera I. Calcarea, Demospongiae (partim), Hexactinellida, Homoscleromorpha. vol. 46, p. 245–340, Calderini-Il Sole 24 Ore, Bologna.</source></mixed-citation></ref><ref id="B71"><mixed-citation xmlns:xlink="http://www.w3.org/1999/xlink" xlink:type="simple"><person-group><name name-style="western"><surname>Pronzato</surname><given-names>R</given-names></name></person-group> (<year>1975</year>)<article-title> Note tassonomiche sul genere <italic>Darwinella</italic> (Porifera).</article-title><source>Bollettino dei Musei e degli Istituti di Biologia Università di Genova</source><volume>43</volume>: <fpage>5</fpage>-<lpage>20</lpage>.</mixed-citation></ref><ref id="B107"><mixed-citation xmlns:xlink="http://www.w3.org/1999/xlink" xlink:type="simple"><person-group><name name-style="western"><surname>Topsent</surname><given-names>E</given-names></name></person-group> (<year>1892</year>)<source> Diagnoses d’éponges nouvelles de la Méditerranée et plus particulièrement de Banyuls. Archives de Zoologie expérimentale et générale (2) 10 (Notes et Revue 6) 17–28.</source></mixed-citation></ref></ref-list></tp:taxon-treatment>
