# Supplementary material for: An overview of the Mediterranean cave-dwelling horny sponges (Porifera, Demospongiae)
Source: Zookeys. 2013 Mar 28;(281):1–68. doi: 10.3897/zookeys.281.4171 (PMC3677383; doi:10.3897/zookeys.281.4171)
Supplement: XML Treatment for Dysidea avara [file zookeys.281.4171-treatment6.xml]

<!DOCTYPE tp:taxon-treatment
  PUBLIC "-//TaxonX//DTD Taxonomic Treatment Publishing DTD v0 20100105//EN" "tax-treatment-NSO.dtd">
<tp:taxon-treatment xmlns:tp="http://www.plazi.org/taxpub"><tp:treatment-meta><mixed-citation publication-type="journal"><person-group><name><surname>Manconi</surname><given-names>Renata</given-names></name><name><surname>Cadeddu</surname><given-names>Barbara</given-names></name><name><surname>Ledda</surname><given-names>Fabio</given-names></name><name><surname>Pronzato</surname><given-names>Roberto</given-names></name></person-group><article-title>An overview of the Mediterranean cave-dwelling horny sponges (Porifera, Demospongiae)</article-title><source>Zookeys</source><day>28</day><month>3</month><year>2013</year><volume>2013</volume><issue>281</issue><fpage>1</fpage><lpage>68</lpage><pub-id pub-id-type="doi">10.3897/zookeys.281.4171</pub-id></mixed-citation></tp:treatment-meta><tp:nomenclature><tp:taxon-name>
                            <tp:taxon-name-part taxon-name-part-type="genus">Dysidea</tp:taxon-name-part>
                            <tp:taxon-name-part taxon-name-part-type="species">avara</tp:taxon-name-part>
                    <object-id xmlns:xlink="http://www.w3.org/1999/xlink" xlink:type="simple">http://species-id.net/wiki/Dysidea_avara</object-id>
                        </tp:taxon-name><tp:taxon-authority>(Schmidt, 1862)</tp:taxon-authority><xref ref-type="fig" rid="F8">Fig. 8</xref><tp:nomenclature-citation-list><tp:nomenclature-citation><tp:taxon-name>Spongelia avara</tp:taxon-name><comment> Schmidt, 1862: 29.</comment></tp:nomenclature-citation></tp:nomenclature-citation-list></tp:nomenclature><tp:treatment-sec sec-type="Description"><title>Description.</title><p>Growth form usually irregularly massive (2–4 cm large, 1–2 cm thick) and commonly lobate. Specimens with large size (15–20 cm in diameter) and long digitations (5 cm) not infrequent. Colour constantly light rose-violet. Surface free of foreign debris, conulose with a regular fibrous network interconnecting apices of conules; conules large (3–6 mm high, 2–6 mm apart, sometimes clubbed). Oscules (4–10 mm in diameter) apical on digitations with a very delicate transluscent collar (2–4 mm) sometimes evident in living specimens; inhalant apertures (30–50 µm in diameter) <!--PageBreak-->scattered. Choanosome lax with ovoid choanocyte chambers (70 µm in diameter). Skeleton as a three-dimensional network of irregular polygonal meshes (100–800 µm) with primary fibres extremely variable in size (60–300 µm) constantly and heavily filled by foreign material; secondary ones (20–40 µm) with light and laminated spongin almost regularly free of debris or with scattered grains. Reproduction reported in June.</p></tp:treatment-sec><tp:treatment-sec sec-type="Habitat"><title>Habitat.</title><p>Cave, coralligenous community, artificial reefs, rocky/muddy/detritic bottom, lagoon, <italic><tp:taxon-name>Posidonia oceanica</tp:taxon-name></italic> meadow. Bathymetric range 1–100 m.
                        </p></tp:treatment-sec><tp:treatment-sec sec-type="Mediterranean caves"><title>Mediterranean caves.</title><p>Blava, Meda Petita, Petita de la Vaca, Blue, Misidacis caves (Balearic Sea); Galatea*, Falco*, Bisbe* caves (Sardinian Sea); Béar, Troc, Endoume caves (Gulf of Lions), Bergeggi Cave (Ligurian Sea); Taccio Vecchio 1 Cave-Lampedusa* (Sicily Channel); Sifone Cave (Ionian Sea); Croatian, Columbera, Stražica caves (Northern Adriatic Sea); Sorrentino, Spido, Bue Marino caves (Southern Adriatic Sea); Farà Cave (Aegean Sea) (<xref ref-type="bibr" rid="B22">Boury-Esnault 1971</xref>; <xref ref-type="bibr" rid="B70">Pouliquen 1972</xref>; <xref ref-type="bibr" rid="B81">Pulitzer-Finali and Pronzato 1980</xref>; <xref ref-type="bibr" rid="B16">Bibiloni et al. 1984a</xref>, <xref ref-type="bibr" rid="B17">b</xref>; <xref ref-type="bibr" rid="B14">Bianchi and Morri 1994</xref>; <xref ref-type="bibr" rid="B31">Corriero et al. 2000</xref>; <xref ref-type="bibr" rid="B61">Novosel et al. 2002</xref>; <xref ref-type="bibr" rid="B55">Martì et al. 2004</xref>; <xref ref-type="bibr" rid="B38">Faresi et al. 2006</xref>; <xref ref-type="bibr" rid="B113">Turon et al. 2009</xref>; <xref ref-type="bibr" rid="B32">Denitto et al. 2010</xref>; <xref ref-type="bibr" rid="B74">Pronzato and Manconi 2011</xref>; <xref ref-type="bibr" rid="B2">Bakran-Petricioli et al. 2012</xref>; <xref ref-type="bibr" rid="B26">Cadeddu 2012</xref>; <xref ref-type="bibr" rid="B40">Gerovasileiou and Voultsiadou 2012</xref>).
                        </p><fig id="F8" position="float" orientation="portrait"><label>Figure 8</label><caption><p><italic><tp:taxon-name>Dysidea avara</tp:taxon-name></italic>. <bold>a</bold> massive specimen (<italic>ca</italic>. 5 cm in diameter) showing a large osculum <bold>b, c</bold> the skeletal network with primary (cored) and secondary (almost uncored) fibres.</p></caption><graphic xmlns:xlink="http://www.w3.org/1999/xlink" xlink:href="ZooKeys-281-001-g008.jpg" position="float" orientation="portrait" xlink:type="simple"/></fig></tp:treatment-sec><ref-list><ref id="B22"><mixed-citation xmlns:xlink="http://www.w3.org/1999/xlink" xlink:type="simple"><!--PageBreak--><person-group><name name-style="western"><surname>Boury-Esnault</surname><given-names>N</given-names></name></person-group> (<year>1971</year>)<article-title> Spongiaires de la zone rocheuse littorale de Banyuls-sur-Mer. II. Systématique.</article-title><source>Vie Milieu </source><volume>22</volume> (<issue>2</issue>): <fpage>287</fpage>-<lpage>349</lpage>.</mixed-citation></ref><ref id="B70"><mixed-citation xmlns:xlink="http://www.w3.org/1999/xlink" xlink:type="simple"><person-group><name name-style="western"><surname>Pouliquen</surname><given-names>L</given-names></name></person-group> (<year>1972</year>)<article-title> Les Spongiaires des grottes sous-marines de la région de Marseille. Ecologie et systématique.</article-title><source>Tethys </source><volume>3</volume> (<issue>4</issue>): <fpage>715</fpage>-<lpage>758</lpage>.</mixed-citation></ref><ref id="B81"><mixed-citation xmlns:xlink="http://www.w3.org/1999/xlink" xlink:type="simple"><person-group><name name-style="western"><surname>Pulitzer-Finali</surname><given-names>G</given-names></name><name name-style="western"><surname>Pronzato</surname><given-names>R</given-names></name></person-group> (<year>1980</year>)<article-title> The Keratosa in a collection of Mediterranean sponges, mainly from the Italian coasts.</article-title><source>Annali del Museo Civico di Storia naturale ‘Giacomo Doria’ di Genova</source><volume>83</volume>: <fpage>123</fpage>-<lpage>158</lpage>.</mixed-citation></ref><ref id="B16"><mixed-citation xmlns:xlink="http://www.w3.org/1999/xlink" xlink:type="simple"><person-group><name name-style="western"><surname>Bibiloni</surname><given-names>A</given-names></name><name name-style="western"><surname>Olivella</surname><given-names>I</given-names></name><name name-style="western"><surname>Ros</surname><given-names>J</given-names></name></person-group> (<year>1984a</year>)<article-title> Les esponges de les Illes Medes.</article-title> In: Ros J, Olivella I, Gili JM (<role>Eds</role>)2 <issue-title>Els sistemes naturals de les Illes Medes.</issue-title><source>Barcelona: Arxius de la Secciò de Ciéncies</source>: <fpage>383</fpage>-<lpage>405</lpage>.</mixed-citation></ref><ref id="B17"><mixed-citation xmlns:xlink="http://www.w3.org/1999/xlink" xlink:type="simple"><person-group><name name-style="western"><surname>Bibiloni</surname><given-names>MA</given-names></name><name name-style="western"><surname>Gili</surname><given-names>JM</given-names></name><name name-style="western"><surname>Ros</surname><given-names>J</given-names></name></person-group> (<year>1984b</year>)<article-title> Les coves submarines de les Illes Mèdes.</article-title> In: Ros J, Aragonès J, Olivella I, Prats I, Gili JM, Sardà JM (<role>Eds</role>) <issue-title>Els Sistemes Naturals de les Illes Mèdes.</issue-title><source>Instituciò Catalana d’Història Natural i Societat Catalana de Biologia</source>: <fpage>708</fpage>-<lpage>735</lpage>.</mixed-citation></ref><ref id="B14"><mixed-citation xmlns:xlink="http://www.w3.org/1999/xlink" xlink:type="simple"><person-group><name name-style="western"><surname>Bianchi</surname><given-names>CN</given-names></name><name name-style="western"><surname>Morri</surname><given-names>C</given-names></name></person-group> (<year>1994</year>)<source> Studio bionomico comparativo di alcune grotte sommerse: definizione di una scala di confinamento. Memorie dell’Istituto Italiano di Biospeolologia 6: 107–123.</source></mixed-citation></ref><ref id="B31"><mixed-citation xmlns:xlink="http://www.w3.org/1999/xlink" xlink:type="simple"><person-group><name name-style="western"><surname>Corriero</surname><given-names>G</given-names></name><name name-style="western"><surname>Scalera</surname><given-names>Liaci L</given-names></name><name name-style="western"><surname>Ruggiero</surname><given-names>D</given-names></name><name name-style="western"><surname>Pansini</surname><given-names>M</given-names></name></person-group> (<year>2000</year>)<article-title> The Sponge Community of Semi Submerged Mediterranean cave. P.S.Z.N.</article-title><source>: Marine Ecology </source><volume>21</volume> (<issue>1</issue>): <fpage>85</fpage>-<lpage>96</lpage>. doi: <ext-link ext-link-type="uri" xlink:href="http://dx.doi.org/10.1046/j.1439-0485.2000.00655.x" xlink:type="simple">10.1046/j.1439-0485.2000.00655.x</ext-link></mixed-citation></ref><ref id="B61"><mixed-citation xmlns:xlink="http://www.w3.org/1999/xlink" xlink:type="simple"><person-group><name name-style="western"><surname>Novosel</surname><given-names>M</given-names></name><name name-style="western"><surname>Bakran-Petricioli</surname><given-names>T</given-names></name><name name-style="western"><surname>Požar-Domac</surname><given-names>A</given-names></name><name name-style="western"><surname>Kružić</surname><given-names>P</given-names></name><name name-style="western"><surname>Radić</surname><given-names>I</given-names></name></person-group> (<year>2002</year>)<source> The benthos of the northern part of the Velebit Channel (Adriatic Sea, Croatia). Natura Croatica 11: 387–409.</source></mixed-citation></ref><ref id="B55"><mixed-citation xmlns:xlink="http://www.w3.org/1999/xlink" xlink:type="simple"><person-group><name name-style="western"><surname>Martí</surname><given-names>R</given-names></name><name name-style="western"><surname>Uriz</surname><given-names>MJ</given-names></name><name name-style="western"><surname>Ballesteros</surname><given-names>E</given-names></name><name name-style="western"><surname>Turon</surname><given-names>X</given-names></name></person-group> (<year>2004</year>)<article-title> Benthic assemblages in two Mediterranean caves: species diversity and coverage as a function of abiotic parameters and geographic distance.</article-title><source>Journal of the Marine Biological Association United Kingdom </source><volume>84</volume>: <fpage>557</fpage>-<lpage>572</lpage>. doi: <ext-link ext-link-type="uri" xlink:href="http://dx.doi.org/10.1017/S0025315404009567h" xlink:type="simple">10.1017/S0025315404009567h</ext-link></mixed-citation></ref><ref id="B38"><mixed-citation xmlns:xlink="http://www.w3.org/1999/xlink" xlink:type="simple"><person-group><name name-style="western"><surname>Faresi</surname><given-names>L</given-names></name><name name-style="western"><surname>Bettoso</surname><given-names>N</given-names></name><name name-style="western"><surname>Aleffi</surname><given-names>IF</given-names></name></person-group> (<year>2006</year>)<article-title> Benthic macrofauna of a submarine cave on the Istrian Peninsula (Croatia).</article-title><source>Annales Series Historia Naturalis </source><volume>16</volume>: <fpage>9</fpage>-<lpage>16</lpage>.</mixed-citation></ref><ref id="B113"><mixed-citation xmlns:xlink="http://www.w3.org/1999/xlink" xlink:type="simple"><person-group><name name-style="western"><surname>Turon</surname><given-names>X</given-names></name><name name-style="western"><surname>Martì</surname><given-names>R</given-names></name><name name-style="western"><surname>Uriz</surname><given-names>MJ</given-names></name></person-group> (<year>2009</year>)<article-title> Chemical bioactivity of sponges along an environmental gradient in a Mediterranean cave.</article-title><source>Scientia Marina </source><volume>73</volume> (<issue>2</issue>): <fpage>387</fpage>-<lpage>397</lpage>. doi: <ext-link ext-link-type="uri" xlink:href="http://dx.doi.org/10.3989/scimar.2009.73n2387" xlink:type="simple">10.3989/scimar.2009.73n2387</ext-link></mixed-citation></ref><ref id="B32"><mixed-citation xmlns:xlink="http://www.w3.org/1999/xlink" xlink:type="simple"><person-group><name name-style="western"><surname>Denitto</surname><given-names>F</given-names></name><name name-style="western"><surname>Bussotti</surname><given-names>S</given-names></name><name name-style="western"><surname>Costantini</surname><given-names>A</given-names></name><name name-style="western"><surname>Poto</surname><given-names>M</given-names></name><name name-style="western"><surname>Onorato</surname><given-names>R</given-names></name><name name-style="western"><surname>Belmonte</surname><given-names>G</given-names></name></person-group> (<year>2010</year>)<article-title> Prima indagine faunistica della Grotta del Sifone (Canale d’Otranto, Salento Meridionale, Italia).</article-title><source>Thalassia Salentina </source><volume>32</volume>: <fpage>129</fpage>-<lpage>138</lpage>.</mixed-citation></ref><ref id="B74"><mixed-citation xmlns:xlink="http://www.w3.org/1999/xlink" xlink:type="simple"><person-group><name name-style="western"><surname>Pronzato</surname><given-names>R</given-names></name><name name-style="western"><surname>Manconi</surname><given-names>R</given-names></name></person-group> (<year>2011</year>)<source> Class Demospongiae. Orders Dendroceratida, Dictyoceratida, Verongida, Halisarcida. In: Pansini M, Manconi R, Pronzato R (Eds) Fauna d’Italia. Porifera I. Calcarea, Demospongiae (partim), Hexactinellida, Homoscleromorpha. vol. 46, p. 245–340, Calderini-Il Sole 24 Ore, Bologna.</source></mixed-citation></ref><ref id="B2"><mixed-citation xmlns:xlink="http://www.w3.org/1999/xlink" xlink:type="simple"><person-group><name name-style="western"><surname>Bakran-Petricioli</surname><given-names>T</given-names></name><name name-style="western"><surname>Radolovic</surname><given-names>M</given-names></name><name name-style="western"><surname>Petricioli</surname><given-names>D</given-names></name></person-group> (<year>2012</year>)<source> How diverse is sponge fauna in the Adriatic Sea? Zootaxa 3172: 20–38.</source></mixed-citation></ref><ref id="B26"><mixed-citation xmlns:xlink="http://www.w3.org/1999/xlink" xlink:type="simple"><person-group><name name-style="western"><surname>Cadeddu</surname><given-names>B</given-names></name></person-group> (<year>2012</year>)<source> Biodiversity assessment in Mediterranean caves: the case of Porifera as model taxon. PhD Thesis, Sassari: University of Sassari (Italy).</source></mixed-citation></ref><ref id="B40"><mixed-citation xmlns:xlink="http://www.w3.org/1999/xlink" xlink:type="simple"><person-group><name name-style="western"><surname>Gerovasileiou</surname><given-names>V</given-names></name><name name-style="western"><surname>Voultsiadou</surname><given-names>E</given-names></name></person-group> (<year>2012</year>)<article-title> Marine Caves of the Mediterranean Sea: A Sponge Biodiversity Reservoir within a Biodiversity Hotspot.</article-title><source>PLOSone </source><volume>7</volume> (<issue>7</issue>): <fpage>1</fpage>-<lpage>17</lpage>. doi: <ext-link ext-link-type="uri" xlink:href="http://dx.doi.org/10.1371/journal.pone.0039873" xlink:type="simple">10.1371/journal.pone.0039873</ext-link></mixed-citation></ref></ref-list></tp:taxon-treatment>
