# Supplementary material for: An overview of the Mediterranean cave-dwelling horny sponges (Porifera, Demospongiae)
Source: Zookeys. 2013 Mar 28;(281):1–68. doi: 10.3897/zookeys.281.4171 (PMC3677383; doi:10.3897/zookeys.281.4171)
Supplement: XML Treatment for Dysidea fragilis [file zookeys.281.4171-treatment7.xml]

<!DOCTYPE tp:taxon-treatment
  PUBLIC "-//TaxonX//DTD Taxonomic Treatment Publishing DTD v0 20100105//EN" "tax-treatment-NSO.dtd">
<tp:taxon-treatment xmlns:tp="http://www.plazi.org/taxpub"><tp:treatment-meta><mixed-citation publication-type="journal"><person-group><name><surname>Manconi</surname><given-names>Renata</given-names></name><name><surname>Cadeddu</surname><given-names>Barbara</given-names></name><name><surname>Ledda</surname><given-names>Fabio</given-names></name><name><surname>Pronzato</surname><given-names>Roberto</given-names></name></person-group><article-title>An overview of the Mediterranean cave-dwelling horny sponges (Porifera, Demospongiae)</article-title><source>Zookeys</source><day>28</day><month>3</month><year>2013</year><volume>2013</volume><issue>281</issue><fpage>1</fpage><lpage>68</lpage><pub-id pub-id-type="doi">10.3897/zookeys.281.4171</pub-id></mixed-citation></tp:treatment-meta><tp:nomenclature><tp:taxon-name>
                            <tp:taxon-name-part taxon-name-part-type="genus">Dysidea</tp:taxon-name-part>
                            <tp:taxon-name-part taxon-name-part-type="species">fragilis</tp:taxon-name-part>
                        <object-id xmlns:xlink="http://www.w3.org/1999/xlink" xlink:type="simple">http://species-id.net/wiki/Dysidea_fragilis</object-id>
								</tp:taxon-name><tp:taxon-authority>(Montagu, 1818)</tp:taxon-authority><xref ref-type="fig" rid="F9">Fig. 9</xref><tp:nomenclature-citation-list><tp:nomenclature-citation><tp:taxon-name>Spongia fragilis</tp:taxon-name><comment> Montagu, 1818: 114.</comment></tp:nomenclature-citation></tp:nomenclature-citation-list></tp:nomenclature><tp:treatment-sec sec-type="Description"><title>Description.</title><p>Growth form irregular, massive; usually less than 10 cm in diameter, sometimes up to 15–20 cm in diameter and 2–3 cm in height. Colour <italic>in vivo</italic> (generally also preserved specimens) light grey to white; several, slightly perceptible, tone <!--PageBreak-->dominances are possible (light green to light brown). Consistency soft and fragile. Surface, shared by all species of the genus, as an irregular network of dense collagen fibres, sometimes with mineral debris. Inhalant apertures 80–120 µm in diameter. Oscules scattered (2–4 mm in diameter). Light collagen amount (fibrous reticulate) in the mesohyl. Flagellate chambers large. Skeleton reticulate, with irregular meshes (300–600 µm), and extremely fragile because of scanty spongin and extreme abundance of mineral granulation. Primary and secondary fibres (40–200 µm) not distinguishable or hierarchically organized.
                        </p></tp:treatment-sec><tp:treatment-sec sec-type="Habitat"><title>Habitat.</title><p>Cave, rocky/detritic/muddy/sandy bottom, coralligenous community, <italic><tp:taxon-name>Posidonia oceanica</tp:taxon-name></italic> meadow, lagoon, artificial reefs, epibiotic on <italic><tp:taxon-name>Pinna nobilis</tp:taxon-name></italic>. Bathymetric range 1–200 m.
                        </p></tp:treatment-sec><tp:treatment-sec sec-type="Mediterranean caves"><title>Mediterranean caves.</title><p>La Catedral, Tunel LLarg, Petita de la Vaca caves (Balearic Sea); Galatea*, Falco*, Bisbe* caves (Sardinian Sea); Béar, Niolon caves (Gulf of Lions); western-Zoagli, Piccola Zoagli-Chiavari, Tunnel Zoagli-Chiavari, Eastern Bonassola caves (Ligurian Sea); Mago, Gaiola, Misteri, Tuffo Tuffo, Mitigliano caves (Central Tyrrhenian Sea); Infreschi Cave (Southern Tyrrhenian Sea); Taccio Vecchio 1 Cave-Lampedusa*, Tunnel of Cani Islands (Sicily Channel); Gamberi* Cave (Ionian Sea); Croatian caves (Northern Adriatic Sea); La Regina Cave (Southern Adriatic Sea); Farà Cave (Aegean Sea) (<xref ref-type="bibr" rid="B116">Vacelet 1959</xref>; <xref ref-type="bibr" rid="B94">Sarà 1961a</xref>, <xref ref-type="bibr" rid="B96">1962</xref>, <xref ref-type="bibr" rid="B97">1964a</xref>; <xref ref-type="bibr" rid="B45">Labate 1964</xref>, <xref ref-type="bibr" rid="B46">1965</xref>; <xref ref-type="bibr" rid="B88">Rützler 1966</xref>; <xref ref-type="bibr" rid="B22">Boury-Esnault 1971</xref>; <xref ref-type="bibr" rid="B80">Pulitzer-Finali and Pronzato 1976</xref>; <xref ref-type="bibr" rid="B69">Pansini et al. 1977</xref>; <xref ref-type="bibr" rid="B79">Pulitzer-Finali 1977</xref>; <xref ref-type="bibr" rid="B17">Bibiloni et al. 1984b</xref>, <xref ref-type="bibr" rid="B18">1989</xref>; <xref ref-type="bibr" rid="B5">Ben Mustapha et al. 2002</xref>; <xref ref-type="bibr" rid="B74">Pronzato and Manconi 2011</xref>; <xref ref-type="bibr" rid="B2">Bakran-Petricioli et al. 2012</xref>; <xref ref-type="bibr" rid="B26">Cadeddu 2012</xref>; <xref ref-type="bibr" rid="B40">Gerovasileiou and Voultsiadou 2012</xref>).
                        </p><fig id="F9" position="float" orientation="portrait"><label>Figure 9</label><caption><p><italic><tp:taxon-name>Dysidea fragilis</tp:taxon-name></italic>. <bold>a</bold> massive specimen (<italic>ca</italic>. 3 cm in diameter) with an apical osculum; <bold>b, c</bold> reticulate skeletal network and irregular meshes of primary and secondary fibres with scanty spongin (LM).</p></caption><graphic xmlns:xlink="http://www.w3.org/1999/xlink" xlink:href="ZooKeys-281-001-g009.jpg" position="float" orientation="portrait" xlink:type="simple"/></fig></tp:treatment-sec><ref-list><ref id="B116"><mixed-citation xmlns:xlink="http://www.w3.org/1999/xlink" xlink:type="simple"><person-group><name name-style="western"><surname>Vacelet</surname><given-names>J</given-names></name></person-group> (<year>1959</year>)<article-title> Répartition générale des éponges et systématique des éponges cornées de la région de Marseille et de quelque station Méditerranée.</article-title><source>Recueil des Travaux de la Station Marine d’Endoume, Marseille</source><volume>26</volume> (<issue>16</issue>): <fpage>1</fpage>-<lpage>101</lpage>.</mixed-citation></ref><ref id="B94"><mixed-citation xmlns:xlink="http://www.w3.org/1999/xlink" xlink:type="simple"><person-group><name name-style="western"><surname>Sarà</surname><given-names>M</given-names></name></person-group> (<year>1961a</year>)<article-title> Zonazione dei Poriferi nella Grotta “della Gaiola”.</article-title><source>Annuario dell’Istituto e Museo di Zoologia dell’Università di Napoli </source><volume>13</volume> (<issue>1</issue>): <fpage>1</fpage>-<lpage>32</lpage>.</mixed-citation></ref><ref id="B96"><mixed-citation xmlns:xlink="http://www.w3.org/1999/xlink" xlink:type="simple"><person-group><name name-style="western"><surname>Sarà</surname><given-names>M</given-names></name></person-group> (<year>1962</year>)<article-title> Distribuzione ed ecologia dei Poriferi in acque superficiali del Golfo di Policastro (Mar Tirreno). Annali del Pontificio Istituto Superiore di Scienze e Lettere S.</article-title><source>Chiara </source><volume>12</volume>: <fpage>191</fpage>-<lpage>215</lpage>.</mixed-citation></ref><ref id="B97"><mixed-citation xmlns:xlink="http://www.w3.org/1999/xlink" xlink:type="simple"><person-group><name name-style="western"><surname>Sarà</surname><given-names>M</given-names></name></person-group> (<year>1964a</year>)<article-title> Distribuzione ed ecologia dei Poriferi in acque superficiali della Riviera ligure di Levante.</article-title><source>Archivio Zoologico Italiano</source><volume>49</volume>: <fpage>181</fpage>-<lpage>248</lpage>.</mixed-citation></ref><ref id="B45"><mixed-citation xmlns:xlink="http://www.w3.org/1999/xlink" xlink:type="simple"><person-group><name name-style="western"><surname>Labate</surname><given-names>M</given-names></name></person-group> (<year>1964</year>)<article-title> Poriferi di grotta superficiale del litorale adriatico pugliese. Annali dell’Istituto Superiore di Scienze e Lettere S.</article-title><source>Chiara </source><volume>14</volume>: <fpage>319</fpage>-<lpage>342</lpage>.</mixed-citation></ref><ref id="B46"><mixed-citation xmlns:xlink="http://www.w3.org/1999/xlink" xlink:type="simple"><person-group><name name-style="western"><surname>Labate</surname><given-names>M</given-names></name></person-group> (<year>1965</year>)<article-title> Ecologia dei Poriferi della Grotta della Regina.</article-title><source>Italian Journal of Zoology </source><volume>32</volume> (<issue>1</issue>): <fpage>541</fpage>-<lpage>553</lpage>.</mixed-citation></ref><ref id="B88"><mixed-citation xmlns:xlink="http://www.w3.org/1999/xlink" xlink:type="simple"><person-group><name name-style="western"><surname>Rützler</surname><given-names>K</given-names></name></person-group> (<year>1966</year>)<article-title> Die Poriferen einer sorrentiner Höhle. Ergebnisse der Österreichischen Tyrrhenia-Expedition 1952.</article-title><source>Zoologischer Anzeiger </source><volume>176</volume> (<issue>5</issue>): <fpage>303</fpage>-<lpage>319</lpage>.</mixed-citation></ref><ref id="B22"><mixed-citation xmlns:xlink="http://www.w3.org/1999/xlink" xlink:type="simple"><!--PageBreak--><person-group><name name-style="western"><surname>Boury-Esnault</surname><given-names>N</given-names></name></person-group> (<year>1971</year>)<article-title> Spongiaires de la zone rocheuse littorale de Banyuls-sur-Mer. II. Systématique.</article-title><source>Vie Milieu </source><volume>22</volume> (<issue>2</issue>): <fpage>287</fpage>-<lpage>349</lpage>.</mixed-citation></ref><ref id="B80"><mixed-citation xmlns:xlink="http://www.w3.org/1999/xlink" xlink:type="simple"><person-group><name name-style="western"><surname>Pulitzer-Finali</surname><given-names>G</given-names></name><name name-style="western"><surname>Pronzato</surname><given-names>R</given-names></name></person-group> (<year>1976</year>)<article-title> Report on a collection of sponges from the Bay of Naples. II Keratosa.</article-title><source>Pubblicazioni della Stazione Zoologica di Napoli</source><volume>40</volume>: <fpage>83</fpage>-<lpage>104</lpage>.</mixed-citation></ref><ref id="B69"><mixed-citation xmlns:xlink="http://www.w3.org/1999/xlink" xlink:type="simple"><person-group><name name-style="western"><surname>Pansini</surname><given-names>M</given-names></name><name name-style="western"><surname>Pronzato</surname><given-names>R</given-names></name><name name-style="western"><surname>Fresi</surname><given-names>E</given-names></name><name name-style="western"><surname>Cinelli</surname><given-names>F</given-names></name><name name-style="western"><surname>Mazzella</surname><given-names>L</given-names></name><name name-style="western"><surname>Ponticelli</surname><given-names>MP</given-names></name></person-group> (<year>1977</year>)<article-title> Evoluzione delle biocenosi bentoniche di substrato duro lungo un gradiente di luce in una grotta marina superficiale: Poriferi.</article-title> In: Fresi E, Cinelli F (<role>Eds</role>) <issue-title>Atti IX Congresso Nazionale S.</issue-title><source>I.B.M., Lacco Ameno d’Ischia. La Seppia, Firenze</source>: <fpage>315</fpage>-<lpage>330</lpage>.</mixed-citation></ref><ref id="B79"><mixed-citation xmlns:xlink="http://www.w3.org/1999/xlink" xlink:type="simple"><person-group><name name-style="western"><surname>Pulitzer-Finali</surname><given-names>G</given-names></name></person-group> (<year>1977</year>)<article-title> Report on a collection of sponges from the Bay of Naples. III. Hadromerida, Axinellida, Poecilosclerida, Halichondrida, Haplosclerida.</article-title><source>Bollettino dei Musei e degli Istituti di Biologia dell’Università di Genova </source><volume>44</volume>: <fpage>7</fpage>-<lpage>89</lpage>.</mixed-citation></ref><ref id="B17"><mixed-citation xmlns:xlink="http://www.w3.org/1999/xlink" xlink:type="simple"><person-group><name name-style="western"><surname>Bibiloni</surname><given-names>MA</given-names></name><name name-style="western"><surname>Gili</surname><given-names>JM</given-names></name><name name-style="western"><surname>Ros</surname><given-names>J</given-names></name></person-group> (<year>1984b</year>)<article-title> Les coves submarines de les Illes Mèdes.</article-title> In: Ros J, Aragonès J, Olivella I, Prats I, Gili JM, Sardà JM (<role>Eds</role>) <issue-title>Els Sistemes Naturals de les Illes Mèdes.</issue-title><source>Instituciò Catalana d’Història Natural i Societat Catalana de Biologia</source>: <fpage>708</fpage>-<lpage>735</lpage>.</mixed-citation></ref><ref id="B18"><mixed-citation xmlns:xlink="http://www.w3.org/1999/xlink" xlink:type="simple"><person-group><name name-style="western"><surname>Bibiloni</surname><given-names>MA</given-names></name><name name-style="western"><surname>Uriz</surname><given-names>MJ</given-names></name><name name-style="western"><surname>Gili</surname><given-names>JM</given-names></name></person-group> (<year>1989</year>)<article-title> Sponge communities in three submarine caves of the Balearic Islands (Western Mediterranean): adaptation and faunistic composition. P.S.Z.N.</article-title><source>Marine Ecology </source><volume>10</volume> (<issue>4</issue>): <fpage>317</fpage>-<lpage>334</lpage>. doi: <ext-link ext-link-type="uri" xlink:href="http://dx.doi.org/10.1111/j.1439-0485.1989.tb00076.x" xlink:type="simple">10.1111/j.1439-0485.1989.tb00076.x</ext-link></mixed-citation></ref><ref id="B5"><mixed-citation xmlns:xlink="http://www.w3.org/1999/xlink" xlink:type="simple"><person-group><name name-style="western"><surname>Ben Mustapha</surname><given-names>K</given-names></name><name name-style="western"><surname>Komatsu</surname><given-names>K</given-names></name><name name-style="western"><surname>Hattour</surname><given-names>A</given-names></name><name name-style="western"><surname>Sammari</surname><given-names>C</given-names></name><name name-style="western"><surname>Zarrouk</surname><given-names>S</given-names></name><name name-style="western"><surname>Souissi</surname><given-names>A</given-names></name><name name-style="western"><surname>El</surname><given-names>Abed A</given-names></name></person-group> (<year>2002</year>)<article-title> Tunisian megabenthos from infra (<italic>Posidonia</italic> meadows) and circalittoral (coralligenous) sites.</article-title><source>Bulletin de l’Institut National Scientifique et Technique d’Océanographie et de Pêche de Salammbô </source><volume>29</volume>: <fpage>23</fpage>-<lpage>36</lpage>.</mixed-citation></ref><ref id="B74"><mixed-citation xmlns:xlink="http://www.w3.org/1999/xlink" xlink:type="simple"><person-group><name name-style="western"><surname>Pronzato</surname><given-names>R</given-names></name><name name-style="western"><surname>Manconi</surname><given-names>R</given-names></name></person-group> (<year>2011</year>)<source> Class Demospongiae. Orders Dendroceratida, Dictyoceratida, Verongida, Halisarcida. In: Pansini M, Manconi R, Pronzato R (Eds) Fauna d’Italia. Porifera I. Calcarea, Demospongiae (partim), Hexactinellida, Homoscleromorpha. vol. 46, p. 245–340, Calderini-Il Sole 24 Ore, Bologna.</source></mixed-citation></ref><ref id="B2"><mixed-citation xmlns:xlink="http://www.w3.org/1999/xlink" xlink:type="simple"><person-group><name name-style="western"><surname>Bakran-Petricioli</surname><given-names>T</given-names></name><name name-style="western"><surname>Radolovic</surname><given-names>M</given-names></name><name name-style="western"><surname>Petricioli</surname><given-names>D</given-names></name></person-group> (<year>2012</year>)<source> How diverse is sponge fauna in the Adriatic Sea? Zootaxa 3172: 20–38.</source></mixed-citation></ref><ref id="B26"><mixed-citation xmlns:xlink="http://www.w3.org/1999/xlink" xlink:type="simple"><person-group><name name-style="western"><surname>Cadeddu</surname><given-names>B</given-names></name></person-group> (<year>2012</year>)<source> Biodiversity assessment in Mediterranean caves: the case of Porifera as model taxon. PhD Thesis, Sassari: University of Sassari (Italy).</source></mixed-citation></ref><ref id="B40"><mixed-citation xmlns:xlink="http://www.w3.org/1999/xlink" xlink:type="simple"><person-group><name name-style="western"><surname>Gerovasileiou</surname><given-names>V</given-names></name><name name-style="western"><surname>Voultsiadou</surname><given-names>E</given-names></name></person-group> (<year>2012</year>)<article-title> Marine Caves of the Mediterranean Sea: A Sponge Biodiversity Reservoir within a Biodiversity Hotspot.</article-title><source>PLOSone </source><volume>7</volume> (<issue>7</issue>): <fpage>1</fpage>-<lpage>17</lpage>. doi: <ext-link ext-link-type="uri" xlink:href="http://dx.doi.org/10.1371/journal.pone.0039873" xlink:type="simple">10.1371/journal.pone.0039873</ext-link></mixed-citation></ref></ref-list></tp:taxon-treatment>
