# Supplementary material for: An overview of the Mediterranean cave-dwelling horny sponges (Porifera, Demospongiae)
Source: Zookeys. 2013 Mar 28;(281):1–68. doi: 10.3897/zookeys.281.4171 (PMC3677383; doi:10.3897/zookeys.281.4171)
Supplement: XML Treatment for Dysidea tupha [file zookeys.281.4171-treatment9.xml]

<!DOCTYPE tp:taxon-treatment
  PUBLIC "-//TaxonX//DTD Taxonomic Treatment Publishing DTD v0 20100105//EN" "tax-treatment-NSO.dtd">
<tp:taxon-treatment xmlns:tp="http://www.plazi.org/taxpub"><tp:treatment-meta><mixed-citation publication-type="journal"><person-group><name><surname>Manconi</surname><given-names>Renata</given-names></name><name><surname>Cadeddu</surname><given-names>Barbara</given-names></name><name><surname>Ledda</surname><given-names>Fabio</given-names></name><name><surname>Pronzato</surname><given-names>Roberto</given-names></name></person-group><article-title>An overview of the Mediterranean cave-dwelling horny sponges (Porifera, Demospongiae)</article-title><source>Zookeys</source><day>28</day><month>3</month><year>2013</year><volume>2013</volume><issue>281</issue><fpage>1</fpage><lpage>68</lpage><pub-id pub-id-type="doi">10.3897/zookeys.281.4171</pub-id></mixed-citation></tp:treatment-meta><tp:nomenclature><tp:taxon-name>
                            <tp:taxon-name-part taxon-name-part-type="genus">Dysidea</tp:taxon-name-part>
                            <tp:taxon-name-part taxon-name-part-type="species">tupha</tp:taxon-name-part>
                        <object-id xmlns:xlink="http://www.w3.org/1999/xlink" xlink:type="simple">http://species-id.net/wiki/Dysidea_tupha</object-id>
								</tp:taxon-name><tp:taxon-authority>(Martens, 1824)</tp:taxon-authority><xref ref-type="fig" rid="F11">Fig. 11</xref><tp:nomenclature-citation-list><tp:nomenclature-citation><tp:taxon-name>Spongia tupha</tp:taxon-name><comment> Martens, 1824: 534.</comment></tp:nomenclature-citation></tp:nomenclature-citation-list></tp:nomenclature><tp:treatment-sec sec-type="Description"><title>Description.</title><p>Growth form as a meshed irregular network of cylindrical processes (8–10 cm in length, 05–1 cm in diameter) lying on the substratum, rarely erected in some parts. Colour whitish to pale-light brown. Surface finely and irregularly conulose (0.3–1 mm high and apart). Oscules small (1 mm) and irregularly scattered. Skeleton network with irregular or quadrangular meshes (<italic>ca</italic>. 0.5 mm) with ascending primary fibres (80–120 µm) supporting conules. Primaries moderately charged of mineral materials; secondary fibres slim (15–40 µm) and almost free of sand grains.
                        </p></tp:treatment-sec><tp:treatment-sec sec-type="Habitat"><title>Habitat.</title><p>Cave, rocky/detritic/muddy bottom, coralligenous community, lagoon. Bathymetric range 1–450 m.</p></tp:treatment-sec><tp:treatment-sec sec-type="Mediterranean caves"><title>Mediterranean caves.</title><p>Mitigliano Cave (Central Tyrrhenian Sea); Tunnel of Cani Islands, Tunnel of Tabarka (Sicily Channel) (<xref ref-type="bibr" rid="B3">Balduzzi et al. 1989</xref>; <xref ref-type="bibr" rid="B5">Ben Mustapha et al. 2002</xref>, <xref ref-type="bibr" rid="B6">2003</xref>; <xref ref-type="bibr" rid="B74">Pronzato and Manconi 2011</xref>).
                        </p><fig id="F11" position="float" orientation="portrait"><label>Figure 11</label><caption><p><italic><tp:taxon-name>Dysidea tupha</tp:taxon-name></italic>. <bold>a</bold> specimen with typical cylindrical processes and finely, irregularly conulose surface; <bold>b, c</bold> views of the skeleton with fibres variably charged of mineral detritus (LM).</p></caption><graphic xmlns:xlink="http://www.w3.org/1999/xlink" xlink:href="ZooKeys-281-001-g011.jpg" position="float" orientation="portrait" xlink:type="simple"/></fig></tp:treatment-sec><ref-list><ref id="B3"><mixed-citation xmlns:xlink="http://www.w3.org/1999/xlink" xlink:type="simple"><person-group><name name-style="western"><surname>Balduzzi</surname><given-names>A</given-names></name><name name-style="western"><surname>Bianchi</surname><given-names>CN</given-names></name><name name-style="western"><surname>Boero</surname><given-names>F</given-names></name><name name-style="western"><surname>Cattaneo-Vietti</surname><given-names>R</given-names></name><name name-style="western"><surname>Pansini</surname><given-names>M</given-names></name><name name-style="western"><surname>Sarà</surname><given-names>M</given-names></name></person-group> (<year>1989</year>)<article-title> The suspension – feeder communities of a Mediterranean sea cave.</article-title> In: <person-group><name name-style="western"><surname>Ros</surname><given-names>JD</given-names></name></person-group> (<role>Ed.</role>) <issue-title>Topics in marine biology.</issue-title><source>Scientia Marina 53(2–3)</source>: <fpage>387</fpage>-<lpage>395</lpage>.</mixed-citation></ref><ref id="B5"><mixed-citation xmlns:xlink="http://www.w3.org/1999/xlink" xlink:type="simple"><person-group><name name-style="western"><surname>Ben Mustapha</surname><given-names>K</given-names></name><name name-style="western"><surname>Komatsu</surname><given-names>K</given-names></name><name name-style="western"><surname>Hattour</surname><given-names>A</given-names></name><name name-style="western"><surname>Sammari</surname><given-names>C</given-names></name><name name-style="western"><surname>Zarrouk</surname><given-names>S</given-names></name><name name-style="western"><surname>Souissi</surname><given-names>A</given-names></name><name name-style="western"><surname>El</surname><given-names>Abed A</given-names></name></person-group> (<year>2002</year>)<article-title> Tunisian megabenthos from infra (<italic>Posidonia</italic> meadows) and circalittoral (coralligenous) sites.</article-title><source>Bulletin de l’Institut National Scientifique et Technique d’Océanographie et de Pêche de Salammbô </source><volume>29</volume>: <fpage>23</fpage>-<lpage>36</lpage>.</mixed-citation></ref><ref id="B6"><mixed-citation xmlns:xlink="http://www.w3.org/1999/xlink" xlink:type="simple"><person-group><name name-style="western"><surname>Ben Mustapha</surname><given-names>K</given-names></name><name name-style="western"><surname>Zarrouk</surname><given-names>A</given-names></name><name name-style="western"><surname>Souissi</surname><given-names>A</given-names></name><name name-style="western"><surname>El</surname><given-names>Abed A</given-names></name></person-group> (<year>2003</year>)<article-title> Diversité des demosponges tunisiennes.</article-title><source>Bulletin de l’Institut National Scientifique et Technique d’Océanographie et de Pêche de Salammbô </source><volume>30</volume>: <fpage>55</fpage>-<lpage>78</lpage>.</mixed-citation></ref><ref id="B74"><mixed-citation xmlns:xlink="http://www.w3.org/1999/xlink" xlink:type="simple"><person-group><name name-style="western"><surname>Pronzato</surname><given-names>R</given-names></name><name name-style="western"><surname>Manconi</surname><given-names>R</given-names></name></person-group> (<year>2011</year>)<source> Class Demospongiae. Orders Dendroceratida, Dictyoceratida, Verongida, Halisarcida. In: Pansini M, Manconi R, Pronzato R (Eds) Fauna d’Italia. Porifera I. Calcarea, Demospongiae (partim), Hexactinellida, Homoscleromorpha. vol. 46, p. 245–340, Calderini-Il Sole 24 Ore, Bologna.</source></mixed-citation></ref></ref-list></tp:taxon-treatment>
