# Supplementary material for: An overview of the Mediterranean cave-dwelling horny sponges (Porifera, Demospongiae)
Source: Zookeys. 2013 Mar 28;(281):1–68. doi: 10.3897/zookeys.281.4171 (PMC3677383; doi:10.3897/zookeys.281.4171)
Supplement: XML Treatment for Euryspongia raouchensis [file zookeys.281.4171-treatment10.xml]

<!DOCTYPE tp:taxon-treatment
  PUBLIC "-//TaxonX//DTD Taxonomic Treatment Publishing DTD v0 20100105//EN" "tax-treatment-NSO.dtd">
<tp:taxon-treatment xmlns:tp="http://www.plazi.org/taxpub"><tp:treatment-meta><mixed-citation publication-type="journal"><person-group><name><surname>Manconi</surname><given-names>Renata</given-names></name><name><surname>Cadeddu</surname><given-names>Barbara</given-names></name><name><surname>Ledda</surname><given-names>Fabio</given-names></name><name><surname>Pronzato</surname><given-names>Roberto</given-names></name></person-group><article-title>An overview of the Mediterranean cave-dwelling horny sponges (Porifera, Demospongiae)</article-title><source>Zookeys</source><day>28</day><month>3</month><year>2013</year><volume>2013</volume><issue>281</issue><fpage>1</fpage><lpage>68</lpage><pub-id pub-id-type="doi">10.3897/zookeys.281.4171</pub-id></mixed-citation></tp:treatment-meta><tp:nomenclature><tp:taxon-name>
                            <tp:taxon-name-part taxon-name-part-type="genus">Euryspongia</tp:taxon-name-part>
                            <tp:taxon-name-part taxon-name-part-type="species">raouchensis</tp:taxon-name-part>
                        <object-id xmlns:xlink="http://www.w3.org/1999/xlink" xlink:type="simple">http://species-id.net/wiki/Euryspongia_raouchensis</object-id>
								</tp:taxon-name><tp:taxon-authority>Vacelet, Bitar, Carteron, Zibrowius and Perez, 2007</tp:taxon-authority><xref ref-type="fig" rid="F12">Fig. 12</xref><tp:nomenclature-citation-list><tp:nomenclature-citation><tp:taxon-name>Euryspongia raouchensis</tp:taxon-name><comment> Vacelet, Bitar, Carteron, Zibrowius &amp; Perez, 2007: 1548</comment></tp:nomenclature-citation></tp:nomenclature-citation-list></tp:nomenclature><tp:treatment-sec sec-type="Description"><title>Description.</title><p>Growth form encrusting (6 × 4 cm, <italic>ca</italic>. 3–5 mm thick). Surface covered of small conules (0.8–1.2 mm apart) each with a slightly protruding fibre. Ectosome unarmoured. Oscules (0.8–1 mm in diameter) numerous, circular and irregularly scattered. Colour cream <italic>in vivo</italic> with the tips of conules whitish, clear brown in alcohol. Consistency fleshy, easily torn. Choanocyte chambers of the dysideid type, numerous, large (75–90 µm in diameter). Skeleton primary fibres heavily cored (125–150 µm in diameter), ascending singly from substratum to surface, rather regularly spaced, ending as conules. Secondary fibres (40–70 µm in diameter) generally clear of inclusions can have a poorly developed central core of foreign material.
                        </p></tp:treatment-sec><tp:treatment-sec sec-type="Habitat"><title>Habitat.</title><p>Cave. Exclusively known from Raouché cave, along the Lebanese coast (Eastern Mediterranean Sea). Bathymetric distribution 2–5 m.</p></tp:treatment-sec><tp:treatment-sec sec-type="Mediterranean caves"><title>Mediterranean caves.</title><p>Raouché Cave (Levantine Basin) (<xref ref-type="bibr" rid="B121">Vacelet et al. 2007</xref>; <xref ref-type="bibr" rid="B74">Pronzato and Manconi 2011</xref>).
                        </p><fig id="F12" position="float" orientation="portrait"><label>Figure 12</label><caption><p><italic><tp:taxon-name>Euryspongia raouchensis</tp:taxon-name></italic>. <bold>a</bold> underwater image of a living specimen <bold>b</bold> small conules (thin section by LM) with slightly protruding fibres at the sponge surface and skeletal network with cored ascending primaries and uncored secondaries. <bold>a, b</bold> modified from <xref ref-type="bibr" rid="B121">Vacelet et al. (2007)</xref>.</p></caption><graphic xmlns:xlink="http://www.w3.org/1999/xlink" xlink:href="ZooKeys-281-001-g012.jpg" position="float" orientation="portrait" xlink:type="simple"/></fig><!--PageBreak--></tp:treatment-sec><ref-list><ref id="B121"><mixed-citation xmlns:xlink="http://www.w3.org/1999/xlink" xlink:type="simple"><person-group><name name-style="western"><surname>Vacelet</surname><given-names>J</given-names></name><name name-style="western"><surname>Bitar</surname><given-names>G</given-names></name><name name-style="western"><surname>Carteron</surname><given-names>S</given-names></name><name name-style="western"><surname>Zibrowius</surname><given-names>H</given-names></name><name name-style="western"><surname>Perez</surname><given-names>T</given-names></name></person-group> (<year>2007</year>)<article-title> Five new sponge species (Porifera: Demospongiae) of subtropical or tropical affinities from the coast of Lebanon (eastern Mediterranean).</article-title><source>Journal of the Marine Biological Association of the United Kingdom </source><volume>87</volume> (<issue>6</issue>): <fpage>1539</fpage>-<lpage>1552</lpage>. doi: <ext-link ext-link-type="uri" xlink:href="http://dx.doi.org/10.1017/S0025315407060687" xlink:type="simple">10.1017/S0025315407060687</ext-link></mixed-citation></ref><ref id="B74"><mixed-citation xmlns:xlink="http://www.w3.org/1999/xlink" xlink:type="simple"><person-group><name name-style="western"><surname>Pronzato</surname><given-names>R</given-names></name><name name-style="western"><surname>Manconi</surname><given-names>R</given-names></name></person-group> (<year>2011</year>)<source> Class Demospongiae. Orders Dendroceratida, Dictyoceratida, Verongida, Halisarcida. In: Pansini M, Manconi R, Pronzato R (Eds) Fauna d’Italia. Porifera I. Calcarea, Demospongiae (partim), Hexactinellida, Homoscleromorpha. vol. 46, p. 245–340, Calderini-Il Sole 24 Ore, Bologna.</source></mixed-citation></ref></ref-list></tp:taxon-treatment>
