# Supplementary material for: An overview of the Mediterranean cave-dwelling horny sponges (Porifera, Demospongiae)
Source: Zookeys. 2013 Mar 28;(281):1–68. doi: 10.3897/zookeys.281.4171 (PMC3677383; doi:10.3897/zookeys.281.4171)
Supplement: XML Treatment for Pleraplysilla minchini [file zookeys.281.4171-treatment11.xml]

<!DOCTYPE tp:taxon-treatment
  PUBLIC "-//TaxonX//DTD Taxonomic Treatment Publishing DTD v0 20100105//EN" "tax-treatment-NSO.dtd">
<tp:taxon-treatment xmlns:tp="http://www.plazi.org/taxpub"><tp:treatment-meta><mixed-citation publication-type="journal"><person-group><name><surname>Manconi</surname><given-names>Renata</given-names></name><name><surname>Cadeddu</surname><given-names>Barbara</given-names></name><name><surname>Ledda</surname><given-names>Fabio</given-names></name><name><surname>Pronzato</surname><given-names>Roberto</given-names></name></person-group><article-title>An overview of the Mediterranean cave-dwelling horny sponges (Porifera, Demospongiae)</article-title><source>Zookeys</source><day>28</day><month>3</month><year>2013</year><volume>2013</volume><issue>281</issue><fpage>1</fpage><lpage>68</lpage><pub-id pub-id-type="doi">10.3897/zookeys.281.4171</pub-id></mixed-citation></tp:treatment-meta><tp:nomenclature><tp:taxon-name>
                            <tp:taxon-name-part taxon-name-part-type="genus">Pleraplysilla</tp:taxon-name-part>
                            <tp:taxon-name-part taxon-name-part-type="species">minchini</tp:taxon-name-part>
                        <object-id xmlns:xlink="http://www.w3.org/1999/xlink" xlink:type="simple">http://species-id.net/wiki/Pleraplysilla_minchini</object-id>
								</tp:taxon-name><tp:taxon-authority>Topsent, 1905</tp:taxon-authority><xref ref-type="fig" rid="F13">Fig. 13</xref><tp:nomenclature-citation-list><tp:nomenclature-citation><tp:taxon-name>Pleraplysilla minchini</tp:taxon-name><comment> Topsent, 1905: 184.</comment></tp:nomenclature-citation></tp:nomenclature-citation-list></tp:nomenclature><tp:treatment-sec sec-type="Description"><title>Description.</title><p>Growth form encrusting (1–5 mm in thickness). Consistency soft. Colour light brown to light grey. Surface finely conulose. Exhalant canals evident on the sponge surface, converging in scattered oscules 1–2 mm in diameter. Flagellate chambers from oval to rounded (50–90 µm in diameter). Skeleton typically dendritic with fibres (1–3 mm in height <italic>ca</italic>. 160 µm in diameter at their base) rising from a basal plate. Fibres laminated, normally with a single apex supporting a conule but, in some cases, arborescent with 2–3 branches. Fibres evidently cored with irregularly dense foreign debris, mainly spicule fragments.
                        </p></tp:treatment-sec><tp:treatment-sec sec-type="Habitat"><title>Habitat.</title><p>Cave, rocky bottom, artificial reefs. Bathymetric range 1–30 m.</p></tp:treatment-sec><tp:treatment-sec sec-type="Mediterranean caves"><title>Mediterranean caves.</title><p>Niolon Cave (Gulf of Lions); Monte Vico, Secca delle Formiche-Vivara, Mago caves (Central Tyrrhenian Sea) (<xref ref-type="bibr" rid="B47">Laborel and Vacelet 1958</xref>; <xref ref-type="bibr" rid="B80">Pulitzer-Finali and Pronzato 1976</xref>; <xref ref-type="bibr" rid="B69">Pansini et al. 1977</xref>; <xref ref-type="bibr" rid="B79">Pulitzer-Finali 1977</xref>; <xref ref-type="bibr" rid="B74">Pronzato and Manconi 2011</xref>).
                        </p></tp:treatment-sec><tp:treatment-sec sec-type="Remarks"><title>Remarks.</title><p>As for diagnostic traits the genus <italic><tp:taxon-name>Pleraplysilla</tp:taxon-name></italic> is anomalous among the Dictyoceratida, for the trait ‘dendritic not anastomosing skeleton’. As for the taxonomic status <italic><tp:taxon-name>Pleraplysilla minchini</tp:taxon-name></italic> is regarded by <xref ref-type="bibr" rid="B116">Vacelet (1959)</xref> as a synonym of <italic><tp:taxon-name>Pleraplysilla spinifera</tp:taxon-name></italic>. Later authors, as <xref ref-type="bibr" rid="B25">Cabioch (1968)</xref> and <xref ref-type="bibr" rid="B21">Borojevic et al. (1968)</xref>, considered both species as valid. The material available for our study seems to confirm a specific divergence between the two. <italic><tp:taxon-name>Pleraplysilla spinifera</tp:taxon-name></italic> is generally recognizable at sight by the very pronounced, spaced conules. Its fibres reach a length of 12 mm, with a thickness of <!--PageBreak-->450 µm near the base; they are generally branched; sometimes more than one fibre starts from a common basal plate; the inclusions are mostly closely-packed sand grains. In <italic><tp:taxon-name>Pleraplysilla minchini</tp:taxon-name></italic> the fibres are less widely spaced, they reach not more than 3 mm in length and a diameter of 160 µm near the base; they are generally not branched and there is a prevalence of sponge spicules in their inclusions.
                        </p><fig id="F13" position="float" orientation="portrait"><label>Figure 13</label><caption><p><italic><tp:taxon-name>Pleraplysilla minchini</tp:taxon-name></italic>. <bold>a</bold> encrusting specimens in a small facies (Mitigliano Cave) <bold>b</bold> detail of dendritic skeleton fibres with debris filling the axial core.</p></caption><graphic xmlns:xlink="http://www.w3.org/1999/xlink" xlink:href="ZooKeys-281-001-g013.jpg" position="float" orientation="portrait" xlink:type="simple"/></fig></tp:treatment-sec><ref-list><ref id="B47"><mixed-citation xmlns:xlink="http://www.w3.org/1999/xlink" xlink:type="simple"><person-group><name name-style="western"><surname>Laborel</surname><given-names>J</given-names></name><name name-style="western"><surname>Vacelet</surname><given-names>J</given-names></name></person-group> (<year>1958</year>)<article-title> Etude des peuplements d’une grotte sous-marine du Golfe de Marseille.</article-title><source>Bulletin de l’Institut Océanographique de Monaco </source><volume>55</volume> (<issue>1120</issue>): <fpage>1</fpage>-<lpage>20</lpage>.</mixed-citation></ref><ref id="B80"><mixed-citation xmlns:xlink="http://www.w3.org/1999/xlink" xlink:type="simple"><person-group><name name-style="western"><surname>Pulitzer-Finali</surname><given-names>G</given-names></name><name name-style="western"><surname>Pronzato</surname><given-names>R</given-names></name></person-group> (<year>1976</year>)<article-title> Report on a collection of sponges from the Bay of Naples. II Keratosa.</article-title><source>Pubblicazioni della Stazione Zoologica di Napoli</source><volume>40</volume>: <fpage>83</fpage>-<lpage>104</lpage>.</mixed-citation></ref><ref id="B69"><mixed-citation xmlns:xlink="http://www.w3.org/1999/xlink" xlink:type="simple"><person-group><name name-style="western"><surname>Pansini</surname><given-names>M</given-names></name><name name-style="western"><surname>Pronzato</surname><given-names>R</given-names></name><name name-style="western"><surname>Fresi</surname><given-names>E</given-names></name><name name-style="western"><surname>Cinelli</surname><given-names>F</given-names></name><name name-style="western"><surname>Mazzella</surname><given-names>L</given-names></name><name name-style="western"><surname>Ponticelli</surname><given-names>MP</given-names></name></person-group> (<year>1977</year>)<article-title> Evoluzione delle biocenosi bentoniche di substrato duro lungo un gradiente di luce in una grotta marina superficiale: Poriferi.</article-title> In: Fresi E, Cinelli F (<role>Eds</role>) <issue-title>Atti IX Congresso Nazionale S.</issue-title><source>I.B.M., Lacco Ameno d’Ischia. La Seppia, Firenze</source>: <fpage>315</fpage>-<lpage>330</lpage>.</mixed-citation></ref><ref id="B79"><mixed-citation xmlns:xlink="http://www.w3.org/1999/xlink" xlink:type="simple"><person-group><name name-style="western"><surname>Pulitzer-Finali</surname><given-names>G</given-names></name></person-group> (<year>1977</year>)<article-title> Report on a collection of sponges from the Bay of Naples. III. Hadromerida, Axinellida, Poecilosclerida, Halichondrida, Haplosclerida.</article-title><source>Bollettino dei Musei e degli Istituti di Biologia dell’Università di Genova </source><volume>44</volume>: <fpage>7</fpage>-<lpage>89</lpage>.</mixed-citation></ref><ref id="B74"><mixed-citation xmlns:xlink="http://www.w3.org/1999/xlink" xlink:type="simple"><person-group><name name-style="western"><surname>Pronzato</surname><given-names>R</given-names></name><name name-style="western"><surname>Manconi</surname><given-names>R</given-names></name></person-group> (<year>2011</year>)<source> Class Demospongiae. Orders Dendroceratida, Dictyoceratida, Verongida, Halisarcida. In: Pansini M, Manconi R, Pronzato R (Eds) Fauna d’Italia. Porifera I. Calcarea, Demospongiae (partim), Hexactinellida, Homoscleromorpha. vol. 46, p. 245–340, Calderini-Il Sole 24 Ore, Bologna.</source></mixed-citation></ref><ref id="B116"><mixed-citation xmlns:xlink="http://www.w3.org/1999/xlink" xlink:type="simple"><person-group><name name-style="western"><surname>Vacelet</surname><given-names>J</given-names></name></person-group> (<year>1959</year>)<article-title> Répartition générale des éponges et systématique des éponges cornées de la région de Marseille et de quelque station Méditerranée.</article-title><source>Recueil des Travaux de la Station Marine d’Endoume, Marseille</source><volume>26</volume> (<issue>16</issue>): <fpage>1</fpage>-<lpage>101</lpage>.</mixed-citation></ref><ref id="B25"><mixed-citation xmlns:xlink="http://www.w3.org/1999/xlink" xlink:type="simple"><person-group><name name-style="western"><surname>Cabioch</surname><given-names>L</given-names></name></person-group> (<year>1968</year>)<article-title> Contribution à la connaissance des peuplement benthiques de la Manche Occidentale.</article-title><source>Cahiers de Biologie Marine </source><volume>9</volume>: <fpage>493</fpage>-<lpage>720</lpage>.</mixed-citation></ref><ref id="B21"><mixed-citation xmlns:xlink="http://www.w3.org/1999/xlink" xlink:type="simple"><person-group><name name-style="western"><surname>Borojevic</surname><given-names>R</given-names></name><name name-style="western"><surname>Cabioch,</surname><given-names>Lévi C</given-names></name></person-group> (<year>1968</year>)<article-title> Inventaire de la faune marine de Roscoff. Spongiaires.</article-title><source>Cahiers de Biologie Marine </source><volume>9</volume> (<issue>1</issue>): <fpage>1</fpage>-<lpage>44</lpage>.</mixed-citation></ref></ref-list></tp:taxon-treatment>
