# Supplementary material for: An overview of the Mediterranean cave-dwelling horny sponges (Porifera, Demospongiae)
Source: Zookeys. 2013 Mar 28;(281):1–68. doi: 10.3897/zookeys.281.4171 (PMC3677383; doi:10.3897/zookeys.281.4171)
Supplement: XML Treatment for Pleraplysilla spinifera [file zookeys.281.4171-treatment12.xml]

<!DOCTYPE tp:taxon-treatment
  PUBLIC "-//TaxonX//DTD Taxonomic Treatment Publishing DTD v0 20100105//EN" "tax-treatment-NSO.dtd">
<tp:taxon-treatment xmlns:tp="http://www.plazi.org/taxpub"><tp:treatment-meta><mixed-citation publication-type="journal"><person-group><name><surname>Manconi</surname><given-names>Renata</given-names></name><name><surname>Cadeddu</surname><given-names>Barbara</given-names></name><name><surname>Ledda</surname><given-names>Fabio</given-names></name><name><surname>Pronzato</surname><given-names>Roberto</given-names></name></person-group><article-title>An overview of the Mediterranean cave-dwelling horny sponges (Porifera, Demospongiae)</article-title><source>Zookeys</source><day>28</day><month>3</month><year>2013</year><volume>2013</volume><issue>281</issue><fpage>1</fpage><lpage>68</lpage><pub-id pub-id-type="doi">10.3897/zookeys.281.4171</pub-id></mixed-citation></tp:treatment-meta><tp:nomenclature><tp:taxon-name>
                            <tp:taxon-name-part taxon-name-part-type="genus">Pleraplysilla</tp:taxon-name-part>
                            <tp:taxon-name-part taxon-name-part-type="species">spinifera</tp:taxon-name-part>
                        <object-id xmlns:xlink="http://www.w3.org/1999/xlink" xlink:type="simple">http://species-id.net/wiki/Pleraplysilla_spinifera</object-id>
								</tp:taxon-name><tp:taxon-authority>(Schulze, 1878)</tp:taxon-authority><xref ref-type="fig" rid="F14">Fig. 14</xref><tp:nomenclature-citation-list><tp:nomenclature-citation><tp:taxon-name>Spongelia spinifera</tp:taxon-name><comment> Schulze, 1878b: 152.</comment></tp:nomenclature-citation></tp:nomenclature-citation-list></tp:nomenclature><tp:treatment-sec sec-type="Description"><title>Description.</title><p>Growth form encrusting, up to 2 cm thick, as irregular patches (several cm in diameter) characterized by a smooth and conulose mucous surface. Conules very evident, up to 8–10 mm in height. Colour from whitish to very light brown. Consistency very soft. Exhalant and inhalant apertures (up to 1 mm in diameter) irregularly scattered on the surface. Skeleton of dendritic fibres generally arborescent with 2–5 branches. Each fibre with a basal plate strictly adhering to the substrate. Spongin laminated and cored by sand grains and spicule fragments. These stout fibres (1.5–2.0 mm in height) can reach 400 µm in diameter at their base, with a sandy core of 80 µm. Fibres usually light yellow and transparent show, in many cases, a red-brown colour due to microscopic algae.</p></tp:treatment-sec><tp:treatment-sec sec-type="Habitat"><title>Habitat.</title><p>Cave, rocky/detritic/muddy bottom, red coral bank, coralligenous community, artificial barriers, boulders, <italic><tp:taxon-name>Posidonia oceanica</tp:taxon-name></italic> meadow. In many cases massive specimens, not over 5 cm in diameter, of this species are epibiotic on gorgonians and <italic><tp:taxon-name>Pinna nobilis</tp:taxon-name></italic>. Bathymetric range 1–500 m.
                        </p><!--PageBreak--></tp:treatment-sec><tp:treatment-sec sec-type="Mediterranean caves"><title>Mediterranean caves.</title><p>Blava, La Catedral, Blu, Misidacis, Meda Petita, Petita de la Vaca caves (Balearic Sea); Galatea*, Falco*, Bisbe* caves (Sardinian Sea); Béar, Endoume, Figuier, Tremier, Niolon, Bagaud caves (Gulf of Lions); Secca delle Formiche –Vivara Cave (Central Tyrrhenian Sea); Gamberi* Cave (Ionian Sea); Croatian caves (Northern Adriatic Sea); Piccolo Ciolo, Marinella, Principessa caves (Southern Adriatic Sea); Farà, Agios Vasilios, Vouliagnemi caves (Aegean Sea) (<xref ref-type="bibr" rid="B116">Vacelet 1959</xref>; <xref ref-type="bibr" rid="B22">Boury-Esnault 1971</xref>; <xref ref-type="bibr" rid="B70">Pouliquen 1972</xref>; <xref ref-type="bibr" rid="B80">Pulitzer-Finali and Pronzato 1976</xref>; <xref ref-type="bibr" rid="B79">Pulitzer-Finali 1977</xref>; <xref ref-type="bibr" rid="B16">Bibiloni et al. 1984a</xref>, <xref ref-type="bibr" rid="B18">1989</xref>; <xref ref-type="bibr" rid="B42">Harmelin et al. 2003</xref>; <xref ref-type="bibr" rid="B55">Martì et al. 2004</xref>; <xref ref-type="bibr" rid="B24">Bussotti et al. 2006</xref>; <xref ref-type="bibr" rid="B113">Turon et al. 2009</xref>; <xref ref-type="bibr" rid="B74">Pronzato and Manconi 2011</xref>; <xref ref-type="bibr" rid="B2">Bakran-Petricioli et al. 2012</xref>; <xref ref-type="bibr" rid="B26">Cadeddu 2012</xref>; <xref ref-type="bibr" rid="B40">Gerovasileiou and Voultsiadou 2012</xref>).
                        </p></tp:treatment-sec><tp:treatment-sec sec-type="Remarks"><title>Remarks.</title><p>Among the Dictyoceratida, the genus <italic><tp:taxon-name>Pleraplysilla</tp:taxon-name></italic> has a dendritic not anastomosing skeleton.
                        </p><fig id="F14" position="float" orientation="portrait"><label>Figure 14</label><caption><p><italic><tp:taxon-name>Pleraplysilla spinifera</tp:taxon-name></italic>. <bold>a</bold> large specimen (<italic>ca</italic>. 5 cm) <bold>b</bold> ramified, cored dendritic fibres (LM).</p></caption><graphic xmlns:xlink="http://www.w3.org/1999/xlink" xlink:href="ZooKeys-281-001-g014.jpg" position="float" orientation="portrait" xlink:type="simple"/></fig></tp:treatment-sec><ref-list><ref id="B116"><mixed-citation xmlns:xlink="http://www.w3.org/1999/xlink" xlink:type="simple"><person-group><name name-style="western"><surname>Vacelet</surname><given-names>J</given-names></name></person-group> (<year>1959</year>)<article-title> Répartition générale des éponges et systématique des éponges cornées de la région de Marseille et de quelque station Méditerranée.</article-title><source>Recueil des Travaux de la Station Marine d’Endoume, Marseille</source><volume>26</volume> (<issue>16</issue>): <fpage>1</fpage>-<lpage>101</lpage>.</mixed-citation></ref><ref id="B22"><mixed-citation xmlns:xlink="http://www.w3.org/1999/xlink" xlink:type="simple"><!--PageBreak--><person-group><name name-style="western"><surname>Boury-Esnault</surname><given-names>N</given-names></name></person-group> (<year>1971</year>)<article-title> Spongiaires de la zone rocheuse littorale de Banyuls-sur-Mer. II. Systématique.</article-title><source>Vie Milieu </source><volume>22</volume> (<issue>2</issue>): <fpage>287</fpage>-<lpage>349</lpage>.</mixed-citation></ref><ref id="B70"><mixed-citation xmlns:xlink="http://www.w3.org/1999/xlink" xlink:type="simple"><person-group><name name-style="western"><surname>Pouliquen</surname><given-names>L</given-names></name></person-group> (<year>1972</year>)<article-title> Les Spongiaires des grottes sous-marines de la région de Marseille. Ecologie et systématique.</article-title><source>Tethys </source><volume>3</volume> (<issue>4</issue>): <fpage>715</fpage>-<lpage>758</lpage>.</mixed-citation></ref><ref id="B80"><mixed-citation xmlns:xlink="http://www.w3.org/1999/xlink" xlink:type="simple"><person-group><name name-style="western"><surname>Pulitzer-Finali</surname><given-names>G</given-names></name><name name-style="western"><surname>Pronzato</surname><given-names>R</given-names></name></person-group> (<year>1976</year>)<article-title> Report on a collection of sponges from the Bay of Naples. II Keratosa.</article-title><source>Pubblicazioni della Stazione Zoologica di Napoli</source><volume>40</volume>: <fpage>83</fpage>-<lpage>104</lpage>.</mixed-citation></ref><ref id="B79"><mixed-citation xmlns:xlink="http://www.w3.org/1999/xlink" xlink:type="simple"><person-group><name name-style="western"><surname>Pulitzer-Finali</surname><given-names>G</given-names></name></person-group> (<year>1977</year>)<article-title> Report on a collection of sponges from the Bay of Naples. III. Hadromerida, Axinellida, Poecilosclerida, Halichondrida, Haplosclerida.</article-title><source>Bollettino dei Musei e degli Istituti di Biologia dell’Università di Genova </source><volume>44</volume>: <fpage>7</fpage>-<lpage>89</lpage>.</mixed-citation></ref><ref id="B16"><mixed-citation xmlns:xlink="http://www.w3.org/1999/xlink" xlink:type="simple"><person-group><name name-style="western"><surname>Bibiloni</surname><given-names>A</given-names></name><name name-style="western"><surname>Olivella</surname><given-names>I</given-names></name><name name-style="western"><surname>Ros</surname><given-names>J</given-names></name></person-group> (<year>1984a</year>)<article-title> Les esponges de les Illes Medes.</article-title> In: Ros J, Olivella I, Gili JM (<role>Eds</role>)2 <issue-title>Els sistemes naturals de les Illes Medes.</issue-title><source>Barcelona: Arxius de la Secciò de Ciéncies</source>: <fpage>383</fpage>-<lpage>405</lpage>.</mixed-citation></ref><ref id="B18"><mixed-citation xmlns:xlink="http://www.w3.org/1999/xlink" xlink:type="simple"><person-group><name name-style="western"><surname>Bibiloni</surname><given-names>MA</given-names></name><name name-style="western"><surname>Uriz</surname><given-names>MJ</given-names></name><name name-style="western"><surname>Gili</surname><given-names>JM</given-names></name></person-group> (<year>1989</year>)<article-title> Sponge communities in three submarine caves of the Balearic Islands (Western Mediterranean): adaptation and faunistic composition. P.S.Z.N.</article-title><source>Marine Ecology </source><volume>10</volume> (<issue>4</issue>): <fpage>317</fpage>-<lpage>334</lpage>. doi: <ext-link ext-link-type="uri" xlink:href="http://dx.doi.org/10.1111/j.1439-0485.1989.tb00076.x" xlink:type="simple">10.1111/j.1439-0485.1989.tb00076.x</ext-link></mixed-citation></ref><ref id="B42"><mixed-citation xmlns:xlink="http://www.w3.org/1999/xlink" xlink:type="simple"><person-group><name name-style="western"><surname>Harmelin</surname><given-names>JG</given-names></name><name name-style="western"><surname>Boury-Esnault</surname><given-names>N</given-names></name><name name-style="western"><surname>Fichez</surname><given-names>R</given-names></name><name name-style="western"><surname>Vacelet</surname><given-names>J</given-names></name><name name-style="western"><surname>Zibrowius</surname><given-names>H</given-names></name></person-group> (<year>2003</year>)<article-title> Peuplement de la grotte sous-marine de l’Ile de Bagaud (Parc National de Port-Cros, France, Méditerranée).</article-title><source>Scientific Reports of the Port-Cros Natural Park </source><volume>19</volume>: <fpage>117</fpage>-<lpage>134</lpage>.</mixed-citation></ref><ref id="B55"><mixed-citation xmlns:xlink="http://www.w3.org/1999/xlink" xlink:type="simple"><person-group><name name-style="western"><surname>Martí</surname><given-names>R</given-names></name><name name-style="western"><surname>Uriz</surname><given-names>MJ</given-names></name><name name-style="western"><surname>Ballesteros</surname><given-names>E</given-names></name><name name-style="western"><surname>Turon</surname><given-names>X</given-names></name></person-group> (<year>2004</year>)<article-title> Benthic assemblages in two Mediterranean caves: species diversity and coverage as a function of abiotic parameters and geographic distance.</article-title><source>Journal of the Marine Biological Association United Kingdom </source><volume>84</volume>: <fpage>557</fpage>-<lpage>572</lpage>. doi: <ext-link ext-link-type="uri" xlink:href="http://dx.doi.org/10.1017/S0025315404009567h" xlink:type="simple">10.1017/S0025315404009567h</ext-link></mixed-citation></ref><ref id="B24"><mixed-citation xmlns:xlink="http://www.w3.org/1999/xlink" xlink:type="simple"><person-group><name name-style="western"><surname>Bussotti</surname><given-names>S</given-names></name><name name-style="western"><surname>Terlizzi</surname><given-names>A</given-names></name><name name-style="western"><surname>Fraschetti</surname><given-names>S</given-names></name><name name-style="western"><surname>Belmonte</surname><given-names>G</given-names></name><name name-style="western"><surname>Boero</surname><given-names>F</given-names></name></person-group> (<year>2006</year>)<article-title> Spatial and temporal variability of sessile benthos in shallow Mediterranean marine cave.</article-title><source>Marine Ecology </source><volume>325</volume>: <fpage>109</fpage>-<lpage>119</lpage>.</mixed-citation></ref><ref id="B113"><mixed-citation xmlns:xlink="http://www.w3.org/1999/xlink" xlink:type="simple"><person-group><name name-style="western"><surname>Turon</surname><given-names>X</given-names></name><name name-style="western"><surname>Martì</surname><given-names>R</given-names></name><name name-style="western"><surname>Uriz</surname><given-names>MJ</given-names></name></person-group> (<year>2009</year>)<article-title> Chemical bioactivity of sponges along an environmental gradient in a Mediterranean cave.</article-title><source>Scientia Marina </source><volume>73</volume> (<issue>2</issue>): <fpage>387</fpage>-<lpage>397</lpage>. doi: <ext-link ext-link-type="uri" xlink:href="http://dx.doi.org/10.3989/scimar.2009.73n2387" xlink:type="simple">10.3989/scimar.2009.73n2387</ext-link></mixed-citation></ref><ref id="B74"><mixed-citation xmlns:xlink="http://www.w3.org/1999/xlink" xlink:type="simple"><person-group><name name-style="western"><surname>Pronzato</surname><given-names>R</given-names></name><name name-style="western"><surname>Manconi</surname><given-names>R</given-names></name></person-group> (<year>2011</year>)<source> Class Demospongiae. Orders Dendroceratida, Dictyoceratida, Verongida, Halisarcida. In: Pansini M, Manconi R, Pronzato R (Eds) Fauna d’Italia. Porifera I. Calcarea, Demospongiae (partim), Hexactinellida, Homoscleromorpha. vol. 46, p. 245–340, Calderini-Il Sole 24 Ore, Bologna.</source></mixed-citation></ref><ref id="B2"><mixed-citation xmlns:xlink="http://www.w3.org/1999/xlink" xlink:type="simple"><person-group><name name-style="western"><surname>Bakran-Petricioli</surname><given-names>T</given-names></name><name name-style="western"><surname>Radolovic</surname><given-names>M</given-names></name><name name-style="western"><surname>Petricioli</surname><given-names>D</given-names></name></person-group> (<year>2012</year>)<source> How diverse is sponge fauna in the Adriatic Sea? Zootaxa 3172: 20–38.</source></mixed-citation></ref><ref id="B26"><mixed-citation xmlns:xlink="http://www.w3.org/1999/xlink" xlink:type="simple"><person-group><name name-style="western"><surname>Cadeddu</surname><given-names>B</given-names></name></person-group> (<year>2012</year>)<source> Biodiversity assessment in Mediterranean caves: the case of Porifera as model taxon. PhD Thesis, Sassari: University of Sassari (Italy).</source></mixed-citation></ref><ref id="B40"><mixed-citation xmlns:xlink="http://www.w3.org/1999/xlink" xlink:type="simple"><person-group><name name-style="western"><surname>Gerovasileiou</surname><given-names>V</given-names></name><name name-style="western"><surname>Voultsiadou</surname><given-names>E</given-names></name></person-group> (<year>2012</year>)<article-title> Marine Caves of the Mediterranean Sea: A Sponge Biodiversity Reservoir within a Biodiversity Hotspot.</article-title><source>PLOSone </source><volume>7</volume> (<issue>7</issue>): <fpage>1</fpage>-<lpage>17</lpage>. doi: <ext-link ext-link-type="uri" xlink:href="http://dx.doi.org/10.1371/journal.pone.0039873" xlink:type="simple">10.1371/journal.pone.0039873</ext-link></mixed-citation></ref></ref-list></tp:taxon-treatment>
