# Supplementary material for: An overview of the Mediterranean cave-dwelling horny sponges (Porifera, Demospongiae)
Source: Zookeys. 2013 Mar 28;(281):1–68. doi: 10.3897/zookeys.281.4171 (PMC3677383; doi:10.3897/zookeys.281.4171)
Supplement: XML Treatment for Ircinia dendroides [file zookeys.281.4171-treatment13.xml]

<!DOCTYPE tp:taxon-treatment
  PUBLIC "-//TaxonX//DTD Taxonomic Treatment Publishing DTD v0 20100105//EN" "tax-treatment-NSO.dtd">
<tp:taxon-treatment xmlns:tp="http://www.plazi.org/taxpub"><tp:treatment-meta><mixed-citation publication-type="journal"><person-group><name><surname>Manconi</surname><given-names>Renata</given-names></name><name><surname>Cadeddu</surname><given-names>Barbara</given-names></name><name><surname>Ledda</surname><given-names>Fabio</given-names></name><name><surname>Pronzato</surname><given-names>Roberto</given-names></name></person-group><article-title>An overview of the Mediterranean cave-dwelling horny sponges (Porifera, Demospongiae)</article-title><source>Zookeys</source><day>28</day><month>3</month><year>2013</year><volume>2013</volume><issue>281</issue><fpage>1</fpage><lpage>68</lpage><pub-id pub-id-type="doi">10.3897/zookeys.281.4171</pub-id></mixed-citation></tp:treatment-meta><tp:nomenclature><tp:taxon-name>
                            <tp:taxon-name-part taxon-name-part-type="genus">Ircinia</tp:taxon-name-part>
                            <tp:taxon-name-part taxon-name-part-type="species">dendroides</tp:taxon-name-part>
                        <object-id xmlns:xlink="http://www.w3.org/1999/xlink" xlink:type="simple">http://species-id.net/wiki/Ircinia_dendroides</object-id>
								</tp:taxon-name><tp:taxon-authority>(Schmidt, 1862)</tp:taxon-authority><xref ref-type="fig" rid="F15">Fig. 15</xref><tp:nomenclature-citation-list><tp:nomenclature-citation><tp:taxon-name>Hircinia dendroides</tp:taxon-name><comment> Schmidt, 1862: 32, 1868.</comment></tp:nomenclature-citation></tp:nomenclature-citation-list></tp:nomenclature><tp:treatment-sec sec-type="Description"><title>Description.</title><p>Growth form partially erect (<italic>ca</italic>. 5–10 cm in diameter) with quite cylindrical ramifications (0.8–1.5 cm in thickness) anastomosing in a lax irregular network growing flat on the substrate with few short uprising processes. Colour light to dark grey. Consistency finely sandy. Inhalant and exhalant apertures not evident. Skeleton network irregularly reticulate with large meshes (100–500 µm in diameter) of primary (120–200 µm) and secondary (30–90 µm) fibres. Primaries with a dark pith rich of foreign inclusions; secondaries laminated and converging in several cribrose plates. Spongin filaments abundant (3.5–5.0 µm thick), with a terminal knob (8–10 µm).
                        </p><!--PageBreak--></tp:treatment-sec><tp:treatment-sec sec-type="Habitat"><title>Habitat.</title><p>Cave, detritic and rocky bottom, coralligenous community. Bathymetric range 1–110 m.</p></tp:treatment-sec><tp:treatment-sec sec-type="Mediterranean caves"><title>Mediterranean caves.</title><p>Blava, Calamars, La Catedral, Meda Petita, Petita de la Vaca, Blue, Misidacis caves (Balearic Sea); Bagaud Cave (Gulf of Lions); Azzurra, Mago, Misteri caves (Central Tyrrhenian Sea); Taccio Vecchio 1 Cave-Lampedusa* (Sicily Channel); Castro Marina, Mazzere*, Gamberi*, Gymnasium* Caves (Ionian Sea); Croatian, Stražica caves (Northern Adriatic Sea); Viole, Spido caves (Southern Adriatic Sea); Agios Nicolaos Cave (Aegean Sea) (<xref ref-type="bibr" rid="B69">Pansini et al. 1977</xref>; <xref ref-type="bibr" rid="B81">Pulitzer-Finali and Pronzato 1980</xref>; <xref ref-type="bibr" rid="B16">Bibiloni et al. 1984a</xref>, <xref ref-type="bibr" rid="B17">b</xref>, <xref ref-type="bibr" rid="B18">1989</xref>; <xref ref-type="bibr" rid="B115">Uriz et al. 1992</xref>; <xref ref-type="bibr" rid="B61">Novosel et al. 2002</xref>; <xref ref-type="bibr" rid="B42">Harmelin et al. 2003</xref>; <xref ref-type="bibr" rid="B74">Pronzato and Manconi 2011</xref>; <xref ref-type="bibr" rid="B2">Bakran-Petricioli et al. 2012</xref>).
                        </p><fig id="F15" position="float" orientation="portrait"><label>Figure 15</label><caption><p><italic><tp:taxon-name>Ircinia dendroides</tp:taxon-name></italic>. <bold>a</bold> specimen with typical cylindrical ramifications <bold>b</bold> details of the skeletal network with cored primary fibres, uncored secondaries forming large cribrose plates, and filaments with the typical apical knob. <bold>a</bold> modified from <xref ref-type="bibr" rid="B81">Pulitzer-Finali and Pronzato (1980)</xref> <bold>b</bold> modified from <xref ref-type="bibr" rid="B87">Rubió-Lois et al. (1981)</xref>.</p></caption><graphic xmlns:xlink="http://www.w3.org/1999/xlink" xlink:href="ZooKeys-281-001-g015.jpg" position="float" orientation="portrait" xlink:type="simple"/></fig></tp:treatment-sec><ref-list><ref id="B81"><mixed-citation xmlns:xlink="http://www.w3.org/1999/xlink" xlink:type="simple"><person-group><name name-style="western"><surname>Pulitzer-Finali</surname><given-names>G</given-names></name><name name-style="western"><surname>Pronzato</surname><given-names>R</given-names></name></person-group> (<year>1980</year>)<article-title> The Keratosa in a collection of Mediterranean sponges, mainly from the Italian coasts.</article-title><source>Annali del Museo Civico di Storia naturale ‘Giacomo Doria’ di Genova</source><volume>83</volume>: <fpage>123</fpage>-<lpage>158</lpage>.</mixed-citation></ref><ref id="B87"><mixed-citation xmlns:xlink="http://www.w3.org/1999/xlink" xlink:type="simple"><person-group><name name-style="western"><surname>Rubió-Lois</surname><given-names>M</given-names></name><name name-style="western"><surname>Uriz-Lespe</surname><given-names>M</given-names></name><name name-style="western"><surname>Bibiloni-Rotger</surname><given-names>A</given-names></name></person-group> (<year>1981</year>)<source> Contribución a la fauna de esponjas del litoral catalán. Esponjas corneas. Fundación Juan March, Serie Universitaria 164: 54.</source></mixed-citation></ref><ref id="B69"><mixed-citation xmlns:xlink="http://www.w3.org/1999/xlink" xlink:type="simple"><person-group><name name-style="western"><surname>Pansini</surname><given-names>M</given-names></name><name name-style="western"><surname>Pronzato</surname><given-names>R</given-names></name><name name-style="western"><surname>Fresi</surname><given-names>E</given-names></name><name name-style="western"><surname>Cinelli</surname><given-names>F</given-names></name><name name-style="western"><surname>Mazzella</surname><given-names>L</given-names></name><name name-style="western"><surname>Ponticelli</surname><given-names>MP</given-names></name></person-group> (<year>1977</year>)<article-title> Evoluzione delle biocenosi bentoniche di substrato duro lungo un gradiente di luce in una grotta marina superficiale: Poriferi.</article-title> In: Fresi E, Cinelli F (<role>Eds</role>) <issue-title>Atti IX Congresso Nazionale S.</issue-title><source>I.B.M., Lacco Ameno d’Ischia. La Seppia, Firenze</source>: <fpage>315</fpage>-<lpage>330</lpage>.</mixed-citation></ref><ref id="B16"><mixed-citation xmlns:xlink="http://www.w3.org/1999/xlink" xlink:type="simple"><person-group><name name-style="western"><surname>Bibiloni</surname><given-names>A</given-names></name><name name-style="western"><surname>Olivella</surname><given-names>I</given-names></name><name name-style="western"><surname>Ros</surname><given-names>J</given-names></name></person-group> (<year>1984a</year>)<article-title> Les esponges de les Illes Medes.</article-title> In: Ros J, Olivella I, Gili JM (<role>Eds</role>)2 <issue-title>Els sistemes naturals de les Illes Medes.</issue-title><source>Barcelona: Arxius de la Secciò de Ciéncies</source>: <fpage>383</fpage>-<lpage>405</lpage>.</mixed-citation></ref><ref id="B17"><mixed-citation xmlns:xlink="http://www.w3.org/1999/xlink" xlink:type="simple"><person-group><name name-style="western"><surname>Bibiloni</surname><given-names>MA</given-names></name><name name-style="western"><surname>Gili</surname><given-names>JM</given-names></name><name name-style="western"><surname>Ros</surname><given-names>J</given-names></name></person-group> (<year>1984b</year>)<article-title> Les coves submarines de les Illes Mèdes.</article-title> In: Ros J, Aragonès J, Olivella I, Prats I, Gili JM, Sardà JM (<role>Eds</role>) <issue-title>Els Sistemes Naturals de les Illes Mèdes.</issue-title><source>Instituciò Catalana d’Història Natural i Societat Catalana de Biologia</source>: <fpage>708</fpage>-<lpage>735</lpage>.</mixed-citation></ref><ref id="B18"><mixed-citation xmlns:xlink="http://www.w3.org/1999/xlink" xlink:type="simple"><person-group><name name-style="western"><surname>Bibiloni</surname><given-names>MA</given-names></name><name name-style="western"><surname>Uriz</surname><given-names>MJ</given-names></name><name name-style="western"><surname>Gili</surname><given-names>JM</given-names></name></person-group> (<year>1989</year>)<article-title> Sponge communities in three submarine caves of the Balearic Islands (Western Mediterranean): adaptation and faunistic composition. P.S.Z.N.</article-title><source>Marine Ecology </source><volume>10</volume> (<issue>4</issue>): <fpage>317</fpage>-<lpage>334</lpage>. doi: <ext-link ext-link-type="uri" xlink:href="http://dx.doi.org/10.1111/j.1439-0485.1989.tb00076.x" xlink:type="simple">10.1111/j.1439-0485.1989.tb00076.x</ext-link></mixed-citation></ref><ref id="B115"><mixed-citation xmlns:xlink="http://www.w3.org/1999/xlink" xlink:type="simple"><person-group><name name-style="western"><surname>Uriz</surname><given-names>MJ</given-names></name><name name-style="western"><surname>Rossel</surname><given-names>D</given-names></name><name name-style="western"><surname>Martín</surname><given-names>D</given-names></name></person-group> (<year>1992</year>)<article-title> The Sponge Population of the Cabrera Archipelago (Balearic Islands): Characteristics, Distribution, and Abundance of the Most Representative Species. P.S.Z.N.I.</article-title><source>: Marine Ecology </source><volume>13</volume> (<issue>2</issue>): <fpage>101</fpage>-<lpage>117</lpage>. doi: <ext-link ext-link-type="uri" xlink:href="http://dx.doi.org/10.1111/j.1439-0485.1992.tb00343.x" xlink:type="simple">10.1111/j.1439-0485.1992.tb00343.x</ext-link></mixed-citation></ref><ref id="B61"><mixed-citation xmlns:xlink="http://www.w3.org/1999/xlink" xlink:type="simple"><person-group><name name-style="western"><surname>Novosel</surname><given-names>M</given-names></name><name name-style="western"><surname>Bakran-Petricioli</surname><given-names>T</given-names></name><name name-style="western"><surname>Požar-Domac</surname><given-names>A</given-names></name><name name-style="western"><surname>Kružić</surname><given-names>P</given-names></name><name name-style="western"><surname>Radić</surname><given-names>I</given-names></name></person-group> (<year>2002</year>)<source> The benthos of the northern part of the Velebit Channel (Adriatic Sea, Croatia). Natura Croatica 11: 387–409.</source></mixed-citation></ref><ref id="B42"><mixed-citation xmlns:xlink="http://www.w3.org/1999/xlink" xlink:type="simple"><person-group><name name-style="western"><surname>Harmelin</surname><given-names>JG</given-names></name><name name-style="western"><surname>Boury-Esnault</surname><given-names>N</given-names></name><name name-style="western"><surname>Fichez</surname><given-names>R</given-names></name><name name-style="western"><surname>Vacelet</surname><given-names>J</given-names></name><name name-style="western"><surname>Zibrowius</surname><given-names>H</given-names></name></person-group> (<year>2003</year>)<article-title> Peuplement de la grotte sous-marine de l’Ile de Bagaud (Parc National de Port-Cros, France, Méditerranée).</article-title><source>Scientific Reports of the Port-Cros Natural Park </source><volume>19</volume>: <fpage>117</fpage>-<lpage>134</lpage>.</mixed-citation></ref><ref id="B74"><mixed-citation xmlns:xlink="http://www.w3.org/1999/xlink" xlink:type="simple"><person-group><name name-style="western"><surname>Pronzato</surname><given-names>R</given-names></name><name name-style="western"><surname>Manconi</surname><given-names>R</given-names></name></person-group> (<year>2011</year>)<source> Class Demospongiae. Orders Dendroceratida, Dictyoceratida, Verongida, Halisarcida. In: Pansini M, Manconi R, Pronzato R (Eds) Fauna d’Italia. Porifera I. Calcarea, Demospongiae (partim), Hexactinellida, Homoscleromorpha. vol. 46, p. 245–340, Calderini-Il Sole 24 Ore, Bologna.</source></mixed-citation></ref><ref id="B2"><mixed-citation xmlns:xlink="http://www.w3.org/1999/xlink" xlink:type="simple"><person-group><name name-style="western"><surname>Bakran-Petricioli</surname><given-names>T</given-names></name><name name-style="western"><surname>Radolovic</surname><given-names>M</given-names></name><name name-style="western"><surname>Petricioli</surname><given-names>D</given-names></name></person-group> (<year>2012</year>)<source> How diverse is sponge fauna in the Adriatic Sea? Zootaxa 3172: 20–38.</source></mixed-citation></ref></ref-list></tp:taxon-treatment>
