# Supplementary material for: An overview of the Mediterranean cave-dwelling horny sponges (Porifera, Demospongiae)
Source: Zookeys. 2013 Mar 28;(281):1–68. doi: 10.3897/zookeys.281.4171 (PMC3677383; doi:10.3897/zookeys.281.4171)
Supplement: XML Treatment for Ircinia oros [file zookeys.281.4171-treatment14.xml]

<!DOCTYPE tp:taxon-treatment
  PUBLIC "-//TaxonX//DTD Taxonomic Treatment Publishing DTD v0 20100105//EN" "tax-treatment-NSO.dtd">
<tp:taxon-treatment xmlns:tp="http://www.plazi.org/taxpub"><tp:treatment-meta><mixed-citation publication-type="journal"><person-group><name><surname>Manconi</surname><given-names>Renata</given-names></name><name><surname>Cadeddu</surname><given-names>Barbara</given-names></name><name><surname>Ledda</surname><given-names>Fabio</given-names></name><name><surname>Pronzato</surname><given-names>Roberto</given-names></name></person-group><article-title>An overview of the Mediterranean cave-dwelling horny sponges (Porifera, Demospongiae)</article-title><source>Zookeys</source><day>28</day><month>3</month><year>2013</year><volume>2013</volume><issue>281</issue><fpage>1</fpage><lpage>68</lpage><pub-id pub-id-type="doi">10.3897/zookeys.281.4171</pub-id></mixed-citation></tp:treatment-meta><tp:nomenclature><tp:taxon-name>
                            <tp:taxon-name-part taxon-name-part-type="genus">Ircinia</tp:taxon-name-part>
                            <tp:taxon-name-part taxon-name-part-type="species">oros</tp:taxon-name-part>
                        <object-id xmlns:xlink="http://www.w3.org/1999/xlink" xlink:type="simple">http://species-id.net/wiki/Ircinia_oros</object-id>
								</tp:taxon-name><tp:taxon-authority>(Schmidt, 1864)</tp:taxon-authority><xref ref-type="fig" rid="F16">Fig. 16</xref><tp:nomenclature-citation-list><tp:nomenclature-citation><tp:taxon-name>Hircinia oros</tp:taxon-name><comment> Schmidt, 1864: 29.</comment></tp:nomenclature-citation></tp:nomenclature-citation-list></tp:nomenclature><tp:treatment-sec sec-type="Description"><title>Description.</title><p>Growth form massive, lobate, with large size (20-30 cm in diameter and 10–15 in height). Each lobe usually bears a large oscule (30–60 mm in diameter), sometimes at the end of a short funnel (1 cm high). Colour medium to dark grey in vivo. Surface covered by a slim layer of very fine and regular mineral sediment engulfed in a slender regular network showing a lighter colour. Conules (1–2 mm in height) regularly distributed, 24 mm apart. Choanosomal skeleton rust coloured and rich in fibres and filaments. Skeleton network of cored primary fibres (200–250 µm in diameter) and free (or almost free) secondary fibres (100–200 µm). Filaments (9–13 µm) with an oval knob (15–22 µm).</p><!--PageBreak--><!--PageBreak--></tp:treatment-sec><tp:treatment-sec sec-type="Habitat"><title>Habitat.</title><p>Cave, detritic and rocky bottom, coralligenous community. Specimens of this species are frequently covered by large specimens of <italic><tp:taxon-name>Haliclona (Reniera) cratera</tp:taxon-name></italic> (<xref ref-type="bibr" rid="B100">Schmidt 1862</xref>). Bathymetric range 1–150 m.
                        </p></tp:treatment-sec><tp:treatment-sec sec-type="Mediterranean caves"><title>Mediterranean caves.</title><p>Blava, La Catedral, J1, Blue, Misidacis caves (Balearic Sea); Galatea*, Falco*, Bisbe* caves (Sardinian Sea); Endoume, Figuiers caves (Gulf of Lions); Western-Zoagli Cave (Ligurian Sea); Lacco Ameno, Tuffo Tuffo caves (Central Tyrrhenian Sea); Monastir, Salakta caves (Sicily Channel); Mazzere* Cave (Ionian Sea); Croatian caves (Northern Adriatic Sea); Trypia Spilia, Ftelio, Farà, Madhes, Alikes caves (Aegean Sea) (<xref ref-type="bibr" rid="B92">Sarà 1960a</xref>, <xref ref-type="bibr" rid="B93">1964a</xref>; <xref ref-type="bibr" rid="B88">Rützler 1966</xref>; <xref ref-type="bibr" rid="B70">Pouliquen 1972</xref>; <xref ref-type="bibr" rid="B18">Bibiloni et al. 1989</xref>; <xref ref-type="bibr" rid="B6">Ben Mustapha et al. 2003</xref>; <xref ref-type="bibr" rid="B55">Martì et al. 2004</xref>; <xref ref-type="bibr" rid="B113">Turon et al. 2009</xref>; <xref ref-type="bibr" rid="B74">Pronzato and Manconi 2011</xref>; <xref ref-type="bibr" rid="B2">Bakran-Petricioli et al. 2012</xref>; <xref ref-type="bibr" rid="B26">Cadeddu 2012</xref>; <xref ref-type="bibr" rid="B40">Gerovasileiou and Voultsiadou 2012</xref>).
                        </p><fig id="F16" position="float" orientation="portrait"><label>Figure 16</label><caption><p><italic><tp:taxon-name>Ircinia oros</tp:taxon-name></italic>. <bold>a</bold> specimen with an epibiotic haliclonid (lightest area) <bold>b</bold> magnifications (LM) of typical irciniid skeletal filaments <bold>c</bold> schematic drawings of cored primary fibres, uncored secondary network and a filament with the terminal knob. <bold>c</bold> modified from <xref ref-type="bibr" rid="B87">Rubió-Lois et al. (1981)</xref>.</p></caption><graphic xmlns:xlink="http://www.w3.org/1999/xlink" xlink:href="ZooKeys-281-001-g016.jpg" position="float" orientation="portrait" xlink:type="simple"/></fig></tp:treatment-sec><ref-list><ref id="B87"><mixed-citation xmlns:xlink="http://www.w3.org/1999/xlink" xlink:type="simple"><person-group><name name-style="western"><surname>Rubió-Lois</surname><given-names>M</given-names></name><name name-style="western"><surname>Uriz-Lespe</surname><given-names>M</given-names></name><name name-style="western"><surname>Bibiloni-Rotger</surname><given-names>A</given-names></name></person-group> (<year>1981</year>)<source> Contribución a la fauna de esponjas del litoral catalán. Esponjas corneas. Fundación Juan March, Serie Universitaria 164: 54.</source></mixed-citation></ref><ref id="B100"><mixed-citation xmlns:xlink="http://www.w3.org/1999/xlink" xlink:type="simple"><person-group><name name-style="western"><surname>Schmidt</surname><given-names>O</given-names></name></person-group> (<year>1862</year>)<source> Die Spongien des Adriatischen Meeres.</source><publisher-name>Wilhelm Engelman</publisher-name>, <publisher-loc>Leipzig</publisher-loc>, <lpage>88</lpage> pp.</mixed-citation></ref><ref id="B92"><mixed-citation xmlns:xlink="http://www.w3.org/1999/xlink" xlink:type="simple"><person-group><name name-style="western"><surname>Sarà</surname><given-names>M</given-names></name></person-group> (<year>1960a</year>)<article-title> Poriferi del litorale dell’Isola d’Ischia e loro ripartizione per ambienti.</article-title><source>Pubblicazioni della Stazione Zoologica di Napoli </source><volume>31</volume>: <fpage>421</fpage>-<lpage>472</lpage>.</mixed-citation></ref><ref id="B93"><mixed-citation xmlns:xlink="http://www.w3.org/1999/xlink" xlink:type="simple"><person-group><name name-style="western"><surname>Sarà</surname><given-names>M</given-names></name></person-group> (<year>1960b</year>)<article-title> Aspetti e problemi di una ricerca sinecologica sui Poriferi del golfo di Napoli.</article-title><source>Unione Zoologica Italiana </source><volume>27</volume> (<issue>1</issue>): <fpage>51</fpage>-<lpage>65</lpage>.</mixed-citation></ref><ref id="B88"><mixed-citation xmlns:xlink="http://www.w3.org/1999/xlink" xlink:type="simple"><person-group><name name-style="western"><surname>Rützler</surname><given-names>K</given-names></name></person-group> (<year>1966</year>)<article-title> Die Poriferen einer sorrentiner Höhle. Ergebnisse der Österreichischen Tyrrhenia-Expedition 1952.</article-title><source>Zoologischer Anzeiger </source><volume>176</volume> (<issue>5</issue>): <fpage>303</fpage>-<lpage>319</lpage>.</mixed-citation></ref><ref id="B70"><mixed-citation xmlns:xlink="http://www.w3.org/1999/xlink" xlink:type="simple"><person-group><name name-style="western"><surname>Pouliquen</surname><given-names>L</given-names></name></person-group> (<year>1972</year>)<article-title> Les Spongiaires des grottes sous-marines de la région de Marseille. Ecologie et systématique.</article-title><source>Tethys </source><volume>3</volume> (<issue>4</issue>): <fpage>715</fpage>-<lpage>758</lpage>.</mixed-citation></ref><ref id="B18"><mixed-citation xmlns:xlink="http://www.w3.org/1999/xlink" xlink:type="simple"><person-group><name name-style="western"><surname>Bibiloni</surname><given-names>MA</given-names></name><name name-style="western"><surname>Uriz</surname><given-names>MJ</given-names></name><name name-style="western"><surname>Gili</surname><given-names>JM</given-names></name></person-group> (<year>1989</year>)<article-title> Sponge communities in three submarine caves of the Balearic Islands (Western Mediterranean): adaptation and faunistic composition. P.S.Z.N.</article-title><source>Marine Ecology </source><volume>10</volume> (<issue>4</issue>): <fpage>317</fpage>-<lpage>334</lpage>. doi: <ext-link ext-link-type="uri" xlink:href="http://dx.doi.org/10.1111/j.1439-0485.1989.tb00076.x" xlink:type="simple">10.1111/j.1439-0485.1989.tb00076.x</ext-link></mixed-citation></ref><ref id="B6"><mixed-citation xmlns:xlink="http://www.w3.org/1999/xlink" xlink:type="simple"><person-group><name name-style="western"><surname>Ben Mustapha</surname><given-names>K</given-names></name><name name-style="western"><surname>Zarrouk</surname><given-names>A</given-names></name><name name-style="western"><surname>Souissi</surname><given-names>A</given-names></name><name name-style="western"><surname>El</surname><given-names>Abed A</given-names></name></person-group> (<year>2003</year>)<article-title> Diversité des demosponges tunisiennes.</article-title><source>Bulletin de l’Institut National Scientifique et Technique d’Océanographie et de Pêche de Salammbô </source><volume>30</volume>: <fpage>55</fpage>-<lpage>78</lpage>.</mixed-citation></ref><ref id="B55"><mixed-citation xmlns:xlink="http://www.w3.org/1999/xlink" xlink:type="simple"><person-group><name name-style="western"><surname>Martí</surname><given-names>R</given-names></name><name name-style="western"><surname>Uriz</surname><given-names>MJ</given-names></name><name name-style="western"><surname>Ballesteros</surname><given-names>E</given-names></name><name name-style="western"><surname>Turon</surname><given-names>X</given-names></name></person-group> (<year>2004</year>)<article-title> Benthic assemblages in two Mediterranean caves: species diversity and coverage as a function of abiotic parameters and geographic distance.</article-title><source>Journal of the Marine Biological Association United Kingdom </source><volume>84</volume>: <fpage>557</fpage>-<lpage>572</lpage>. doi: <ext-link ext-link-type="uri" xlink:href="http://dx.doi.org/10.1017/S0025315404009567h" xlink:type="simple">10.1017/S0025315404009567h</ext-link></mixed-citation></ref><ref id="B113"><mixed-citation xmlns:xlink="http://www.w3.org/1999/xlink" xlink:type="simple"><person-group><name name-style="western"><surname>Turon</surname><given-names>X</given-names></name><name name-style="western"><surname>Martì</surname><given-names>R</given-names></name><name name-style="western"><surname>Uriz</surname><given-names>MJ</given-names></name></person-group> (<year>2009</year>)<article-title> Chemical bioactivity of sponges along an environmental gradient in a Mediterranean cave.</article-title><source>Scientia Marina </source><volume>73</volume> (<issue>2</issue>): <fpage>387</fpage>-<lpage>397</lpage>. doi: <ext-link ext-link-type="uri" xlink:href="http://dx.doi.org/10.3989/scimar.2009.73n2387" xlink:type="simple">10.3989/scimar.2009.73n2387</ext-link></mixed-citation></ref><ref id="B74"><mixed-citation xmlns:xlink="http://www.w3.org/1999/xlink" xlink:type="simple"><person-group><name name-style="western"><surname>Pronzato</surname><given-names>R</given-names></name><name name-style="western"><surname>Manconi</surname><given-names>R</given-names></name></person-group> (<year>2011</year>)<source> Class Demospongiae. Orders Dendroceratida, Dictyoceratida, Verongida, Halisarcida. In: Pansini M, Manconi R, Pronzato R (Eds) Fauna d’Italia. Porifera I. Calcarea, Demospongiae (partim), Hexactinellida, Homoscleromorpha. vol. 46, p. 245–340, Calderini-Il Sole 24 Ore, Bologna.</source></mixed-citation></ref><ref id="B2"><mixed-citation xmlns:xlink="http://www.w3.org/1999/xlink" xlink:type="simple"><person-group><name name-style="western"><surname>Bakran-Petricioli</surname><given-names>T</given-names></name><name name-style="western"><surname>Radolovic</surname><given-names>M</given-names></name><name name-style="western"><surname>Petricioli</surname><given-names>D</given-names></name></person-group> (<year>2012</year>)<source> How diverse is sponge fauna in the Adriatic Sea? Zootaxa 3172: 20–38.</source></mixed-citation></ref><ref id="B26"><mixed-citation xmlns:xlink="http://www.w3.org/1999/xlink" xlink:type="simple"><person-group><name name-style="western"><surname>Cadeddu</surname><given-names>B</given-names></name></person-group> (<year>2012</year>)<source> Biodiversity assessment in Mediterranean caves: the case of Porifera as model taxon. PhD Thesis, Sassari: University of Sassari (Italy).</source></mixed-citation></ref><ref id="B40"><mixed-citation xmlns:xlink="http://www.w3.org/1999/xlink" xlink:type="simple"><person-group><name name-style="western"><surname>Gerovasileiou</surname><given-names>V</given-names></name><name name-style="western"><surname>Voultsiadou</surname><given-names>E</given-names></name></person-group> (<year>2012</year>)<article-title> Marine Caves of the Mediterranean Sea: A Sponge Biodiversity Reservoir within a Biodiversity Hotspot.</article-title><source>PLOSone </source><volume>7</volume> (<issue>7</issue>): <fpage>1</fpage>-<lpage>17</lpage>. doi: <ext-link ext-link-type="uri" xlink:href="http://dx.doi.org/10.1371/journal.pone.0039873" xlink:type="simple">10.1371/journal.pone.0039873</ext-link></mixed-citation></ref></ref-list></tp:taxon-treatment>
