# Supplementary material for: An overview of the Mediterranean cave-dwelling horny sponges (Porifera, Demospongiae)
Source: Zookeys. 2013 Mar 28;(281):1–68. doi: 10.3897/zookeys.281.4171 (PMC3677383; doi:10.3897/zookeys.281.4171)
Supplement: XML Treatment for Ircinia paucifilamentosa [file zookeys.281.4171-treatment15.xml]

<!DOCTYPE tp:taxon-treatment
  PUBLIC "-//TaxonX//DTD Taxonomic Treatment Publishing DTD v0 20100105//EN" "tax-treatment-NSO.dtd">
<tp:taxon-treatment xmlns:tp="http://www.plazi.org/taxpub"><tp:treatment-meta><mixed-citation publication-type="journal"><person-group><name><surname>Manconi</surname><given-names>Renata</given-names></name><name><surname>Cadeddu</surname><given-names>Barbara</given-names></name><name><surname>Ledda</surname><given-names>Fabio</given-names></name><name><surname>Pronzato</surname><given-names>Roberto</given-names></name></person-group><article-title>An overview of the Mediterranean cave-dwelling horny sponges (Porifera, Demospongiae)</article-title><source>Zookeys</source><day>28</day><month>3</month><year>2013</year><volume>2013</volume><issue>281</issue><fpage>1</fpage><lpage>68</lpage><pub-id pub-id-type="doi">10.3897/zookeys.281.4171</pub-id></mixed-citation></tp:treatment-meta><tp:nomenclature><tp:taxon-name>
                            <tp:taxon-name-part taxon-name-part-type="genus">Ircinia</tp:taxon-name-part>
                            <tp:taxon-name-part taxon-name-part-type="species">paucifilamentosa</tp:taxon-name-part>
                        <object-id xmlns:xlink="http://www.w3.org/1999/xlink" xlink:type="simple">http://species-id.net/wiki/Ircinia_paucifilamentosa</object-id>
								</tp:taxon-name><tp:taxon-authority>Vacelet, 1961</tp:taxon-authority><xref ref-type="fig" rid="F17">Fig. 17</xref><tp:nomenclature-citation-list><tp:nomenclature-citation><tp:taxon-name>Ircinia paucifilamentosa</tp:taxon-name><comment> Vacelet, 1961a: 354.</comment></tp:nomenclature-citation></tp:nomenclature-citation-list></tp:nomenclature><tp:treatment-sec sec-type="Description"><title>Description.</title><p>This specie was described on behalf of two fragments of “an irregular massive specimen with osculiferous lobes”. Conules few, irregularly high and scattered. Colour reported as “light” in alcohol. Consistency lax, similar to <italic><tp:taxon-name>Cacospongia</tp:taxon-name></italic> species. Dermal membrane reinforced by rare sand grains, easy to remove. Skeleton network of primary fibres cored and anastomosed with secondaries free of foreign materials (dimensions not reported in the original description). Filaments very rare (9–13 µm in diameter) with an irregular globular termination (25–45 µm in diameter). Flagellate chambers 25–35 µm in diameter.
                        </p></tp:treatment-sec><tp:treatment-sec sec-type="Habitat"><title>Habitat.</title><p>Cave. Bathymetric range 1–3 m.</p></tp:treatment-sec><tp:treatment-sec sec-type="Mediterranean caves"><title>Mediterranean caves.</title><p>Only known from a few caves in the Aegean Sea at Kastelorizo (type locality), Trypia, Farà and Agios Vasilios caves (<xref ref-type="bibr" rid="B117">Vacelet 1961a</xref>; <xref ref-type="bibr" rid="B128">Voultsiadou-Koukoura and Koukouras 1993</xref>; <xref ref-type="bibr" rid="B74">Pronzato and Manconi 2011</xref>; <xref ref-type="bibr" rid="B40">Gerovasileiou and Voultsiadou 2012</xref>).
                        </p><fig id="F17" position="float" orientation="portrait"><label>Figure 17</label><caption><p><italic><tp:taxon-name>Ircinia paucifilamentosa</tp:taxon-name></italic>. Peculiar shape of the terminal knobs of filaments in the only available illustration for this species. Modified from <xref ref-type="bibr" rid="B117">Vacelet (1961)</xref>.</p></caption><graphic xmlns:xlink="http://www.w3.org/1999/xlink" xlink:href="ZooKeys-281-001-g017.jpg" position="float" orientation="portrait" xlink:type="simple"/></fig><!--PageBreak--></tp:treatment-sec><ref-list><ref id="B117"><mixed-citation xmlns:xlink="http://www.w3.org/1999/xlink" xlink:type="simple"><person-group><name name-style="western"><surname>Vacelet</surname><given-names>J</given-names></name></person-group> (<year>1961a</year>)<article-title> Quelques Eponges remarquables de Méditerranée.</article-title><source>Revue des Travaux de l’Institut des Pêches maritimes </source><volume>25</volume> (<issue>3</issue>): <fpage>351</fpage>-<lpage>354</lpage>.</mixed-citation></ref><ref id="B128"><mixed-citation xmlns:xlink="http://www.w3.org/1999/xlink" xlink:type="simple"><person-group><name name-style="western"><surname>Voultsiadou-Koukura</surname><given-names>E</given-names></name><name name-style="western"><surname>Koukouras</surname><given-names>A</given-names></name></person-group> (<year>1993</year>)<article-title> Contribution to the knowledge of keratose sponges (Dyctioceratida, Dendroceratida, Verongida: Demospongiae, Porifera) of the Aegean Sea.</article-title><source>Mitteilungen aus dem Zoologischen Museum in Berlin </source><volume>69</volume> (<issue>1</issue>): <fpage>57</fpage>-<lpage>72</lpage>. doi: <ext-link ext-link-type="uri" xlink:href="http://dx.doi.org/10.1002/mmnz.19930690105" xlink:type="simple">10.1002/mmnz.19930690105</ext-link></mixed-citation></ref><ref id="B74"><mixed-citation xmlns:xlink="http://www.w3.org/1999/xlink" xlink:type="simple"><person-group><name name-style="western"><surname>Pronzato</surname><given-names>R</given-names></name><name name-style="western"><surname>Manconi</surname><given-names>R</given-names></name></person-group> (<year>2011</year>)<source> Class Demospongiae. Orders Dendroceratida, Dictyoceratida, Verongida, Halisarcida. In: Pansini M, Manconi R, Pronzato R (Eds) Fauna d’Italia. Porifera I. Calcarea, Demospongiae (partim), Hexactinellida, Homoscleromorpha. vol. 46, p. 245–340, Calderini-Il Sole 24 Ore, Bologna.</source></mixed-citation></ref><ref id="B40"><mixed-citation xmlns:xlink="http://www.w3.org/1999/xlink" xlink:type="simple"><person-group><name name-style="western"><surname>Gerovasileiou</surname><given-names>V</given-names></name><name name-style="western"><surname>Voultsiadou</surname><given-names>E</given-names></name></person-group> (<year>2012</year>)<article-title> Marine Caves of the Mediterranean Sea: A Sponge Biodiversity Reservoir within a Biodiversity Hotspot.</article-title><source>PLOSone </source><volume>7</volume> (<issue>7</issue>): <fpage>1</fpage>-<lpage>17</lpage>. doi: <ext-link ext-link-type="uri" xlink:href="http://dx.doi.org/10.1371/journal.pone.0039873" xlink:type="simple">10.1371/journal.pone.0039873</ext-link></mixed-citation></ref></ref-list></tp:taxon-treatment>
