# Supplementary material for: An overview of the Mediterranean cave-dwelling horny sponges (Porifera, Demospongiae)
Source: Zookeys. 2013 Mar 28;(281):1–68. doi: 10.3897/zookeys.281.4171 (PMC3677383; doi:10.3897/zookeys.281.4171)
Supplement: XML Treatment for Ircinia retidermata [file zookeys.281.4171-treatment16.xml]

<!DOCTYPE tp:taxon-treatment
  PUBLIC "-//TaxonX//DTD Taxonomic Treatment Publishing DTD v0 20100105//EN" "tax-treatment-NSO.dtd">
<tp:taxon-treatment xmlns:tp="http://www.plazi.org/taxpub"><tp:treatment-meta><mixed-citation publication-type="journal"><person-group><name><surname>Manconi</surname><given-names>Renata</given-names></name><name><surname>Cadeddu</surname><given-names>Barbara</given-names></name><name><surname>Ledda</surname><given-names>Fabio</given-names></name><name><surname>Pronzato</surname><given-names>Roberto</given-names></name></person-group><article-title>An overview of the Mediterranean cave-dwelling horny sponges (Porifera, Demospongiae)</article-title><source>Zookeys</source><day>28</day><month>3</month><year>2013</year><volume>2013</volume><issue>281</issue><fpage>1</fpage><lpage>68</lpage><pub-id pub-id-type="doi">10.3897/zookeys.281.4171</pub-id></mixed-citation></tp:treatment-meta><tp:nomenclature><tp:taxon-name>
                            <tp:taxon-name-part taxon-name-part-type="genus">Ircinia</tp:taxon-name-part>
                            <tp:taxon-name-part taxon-name-part-type="species">retidermata</tp:taxon-name-part>
                        <object-id xmlns:xlink="http://www.w3.org/1999/xlink" xlink:type="simple">http://species-id.net/wiki/Ircinia_retidermata</object-id>
								</tp:taxon-name><tp:taxon-authority>Pulitzer-Finali and Pronzato, 1980</tp:taxon-authority><xref ref-type="fig" rid="F18">Fig. 18</xref><tp:nomenclature-citation-list><tp:nomenclature-citation><tp:taxon-name>Ircinia retidermata</tp:taxon-name><comment> Pulitzer-Finali and Pronzato, 1980: 150.</comment></tp:nomenclature-citation></tp:nomenclature-citation-list></tp:nomenclature><tp:treatment-sec sec-type="Description"><title>Description.</title><p>Growth form massive, rounded, <italic>ca</italic>. 10 × 5 × 5 cm. Consistency firm and elastic. Colour in the preserved state is from beige to mid brown; living specimens appear a little bit darker. Surface conulose with blunt conules (<italic>ca</italic>. 1–2 mm high, 1–3 mm apart) connected with each other by a raised, honeycombed reticulation with meshes (<italic>ca</italic>. 80 µm in diameter) quite conspicuous at bare eye, made of fine particles of sand and a concentration of filaments. Oscules (2–5 mm in diameter) scattered, with elevated margins. Skeleton reticulate with meshes 200 to 600 µm in diameter. Main fibres (50–80 µm in thickness) not fasciculate, moderately cored by foreign matter (sand and spicule fragments). Secondary fibres (20–80 µm thick) irregularly trellis-like, free of inclusions. Filaments <italic>ca</italic>. 5 µm thick.
                        </p></tp:treatment-sec><tp:treatment-sec sec-type="Habitat"><title>Habitat.</title><p>Cave, muddy and rocky bottom. Here we report a new record from a submerged cave in the NW-Sardinian karst. Bathymetric range shallow water up to 80 m.</p></tp:treatment-sec><tp:treatment-sec sec-type="Mediterranean caves"><title>Mediterranean caves.</title><p>Falco* Cave (Sardinian Sea) (<xref ref-type="bibr" rid="B26">Cadeddu 2012</xref>).
                        </p><fig id="F18" position="float" orientation="portrait"><label>Figure 18</label><caption><p><italic><tp:taxon-name>Ircinia retidermata</tp:taxon-name></italic>. <bold>a</bold> habitus of the type specimen <bold>b</bold> an underwater image of a living specimen <bold>c, d, e</bold> different magnifications (LM) of the skeletal network showing cored primary fibres, uncored secondaries, and the typical irciniid filaments <bold>f</bold> sponge surface finely granulate by mineral debris embedded in a very close fibrillar network. <bold>a</bold> modified from <xref ref-type="bibr" rid="B81">Pulitzer-Finali and Pronzato (1980)</xref>.</p></caption><graphic xmlns:xlink="http://www.w3.org/1999/xlink" xlink:href="ZooKeys-281-001-g018.jpg" position="float" orientation="portrait" xlink:type="simple"/></fig><!--PageBreak--></tp:treatment-sec><ref-list><ref id="B81"><mixed-citation xmlns:xlink="http://www.w3.org/1999/xlink" xlink:type="simple"><person-group><name name-style="western"><surname>Pulitzer-Finali</surname><given-names>G</given-names></name><name name-style="western"><surname>Pronzato</surname><given-names>R</given-names></name></person-group> (<year>1980</year>)<article-title> The Keratosa in a collection of Mediterranean sponges, mainly from the Italian coasts.</article-title><source>Annali del Museo Civico di Storia naturale ‘Giacomo Doria’ di Genova</source><volume>83</volume>: <fpage>123</fpage>-<lpage>158</lpage>.</mixed-citation></ref><ref id="B26"><mixed-citation xmlns:xlink="http://www.w3.org/1999/xlink" xlink:type="simple"><person-group><name name-style="western"><surname>Cadeddu</surname><given-names>B</given-names></name></person-group> (<year>2012</year>)<source> Biodiversity assessment in Mediterranean caves: the case of Porifera as model taxon. PhD Thesis, Sassari: University of Sassari (Italy).</source></mixed-citation></ref></ref-list></tp:taxon-treatment>
