# Supplementary material for: An overview of the Mediterranean cave-dwelling horny sponges (Porifera, Demospongiae)
Source: Zookeys. 2013 Mar 28;(281):1–68. doi: 10.3897/zookeys.281.4171 (PMC3677383; doi:10.3897/zookeys.281.4171)
Supplement: XML Treatment for Ircinia variabilis [file zookeys.281.4171-treatment17.xml]

<!DOCTYPE tp:taxon-treatment
  PUBLIC "-//TaxonX//DTD Taxonomic Treatment Publishing DTD v0 20100105//EN" "tax-treatment-NSO.dtd">
<tp:taxon-treatment xmlns:tp="http://www.plazi.org/taxpub"><tp:treatment-meta><mixed-citation publication-type="journal"><person-group><name><surname>Manconi</surname><given-names>Renata</given-names></name><name><surname>Cadeddu</surname><given-names>Barbara</given-names></name><name><surname>Ledda</surname><given-names>Fabio</given-names></name><name><surname>Pronzato</surname><given-names>Roberto</given-names></name></person-group><article-title>An overview of the Mediterranean cave-dwelling horny sponges (Porifera, Demospongiae)</article-title><source>Zookeys</source><day>28</day><month>3</month><year>2013</year><volume>2013</volume><issue>281</issue><fpage>1</fpage><lpage>68</lpage><pub-id pub-id-type="doi">10.3897/zookeys.281.4171</pub-id></mixed-citation></tp:treatment-meta><tp:nomenclature><tp:taxon-name>
                            <tp:taxon-name-part taxon-name-part-type="genus">Ircinia</tp:taxon-name-part>
                            <tp:taxon-name-part taxon-name-part-type="species">variabilis</tp:taxon-name-part>
                        <object-id xmlns:xlink="http://www.w3.org/1999/xlink" xlink:type="simple">http://species-id.net/wiki/Ircinia_variabilis</object-id>
								</tp:taxon-name><tp:taxon-authority>(Schmidt, 1862)</tp:taxon-authority><xref ref-type="fig" rid="F19">Fig. 19</xref><tp:nomenclature-citation-list><tp:nomenclature-citation><tp:taxon-name>Hircinia variabilis</tp:taxon-name><comment> Schmidt, 1862: 34.</comment></tp:nomenclature-citation></tp:nomenclature-citation-list></tp:nomenclature><tp:treatment-sec sec-type="Description"><title>Description.</title><p>Growth form massive up to 20–25 cm in height and diameter. Colour also notably variable: from light or dark grey, to light or dark brown and light or dark violet. Consistency elastic and strong. Dimension and density of conules variable, not representing a valid diagnostic character. Oscules arranged in disorder. Skeleton network of primary (150–250 µm) fibres cored by opaque foreign materials supporting conules at their apices; secondary fibres mostly free of inclusions, and highly variable in diameter (10–200 µm).</p></tp:treatment-sec><tp:treatment-sec sec-type="Habitat"><title>Habitat.</title><p>Cave, coralligenous community, detritic and rocky bottom, <italic><tp:taxon-name>Posidonia oceanica</tp:taxon-name></italic> meadow, lagoon, epibiotic on <italic><tp:taxon-name>Pinna nobilis</tp:taxon-name></italic>. Bathymetric range 0–450 m.
                        </p></tp:treatment-sec><tp:treatment-sec sec-type="Mediterranean caves"><title>Mediterranean caves.</title><p>Blava, Blue, Meda Petita, Petita de la Vaca caves (Balearic Sea); Galatea*, Falco*, Bisbe* caves (Sardinian Sea); Niolon Cave (Gulf of Lions); Punta Manara, Western-Bonassola caves (Ligurian Sea); Azzurra, Isolotto, Giannutri, Ponza, Monte Vico, Mago, Secca delle Formiche-Vivara, Misteri, Scraio-Vico Equense, Mitigliano caves (Central Tyrrhenian Sea); Maratea, Azzurra, Leone caves (Southern Tyrrhenian Sea); Taccio Vecchio 1 Cave-Lampedusa* (Sicily Channel); Castro Marina, Porto Cesareo, Mazzere*, Gymnasium* caves (Ionian Sea); Croatian, Vrbnik-Krk, Columbera caves (Northern Adriatic Sea); Pagliai, Viole, Bue Marino, Regina, Torre Incine, Piccolo Ciolo, Marinella, Principessa caves (Southern Adriatic Sea); Gournia Cave (Crete, Aegean Sea) (<xref ref-type="bibr" rid="B116">Vacelet 1959</xref>; <xref ref-type="bibr" rid="B96">Sarà 1962</xref>, <xref ref-type="bibr" rid="B97">1964a</xref>; <xref ref-type="bibr" rid="B46">Labate 1965</xref>; <xref ref-type="bibr" rid="B80">Pulitzer-Finali and Pronzato 1976</xref>, <xref ref-type="bibr" rid="B81">1980</xref>; <xref ref-type="bibr" rid="B69">Pansini et al. 1977</xref>; <xref ref-type="bibr" rid="B79">Pulitzer-Finali 1977</xref>; <xref ref-type="bibr" rid="B67">Pansini and Pronzato 1982</xref>; <xref ref-type="bibr" rid="B16">Bibiloni et al. 1984a</xref>, <xref ref-type="bibr" rid="B17">b</xref>; <xref ref-type="bibr" rid="B3">Balduzzi et al. 1989</xref>; <xref ref-type="bibr" rid="B31">Corriero et al. 2000</xref>, <xref ref-type="bibr" rid="B30">2004</xref>; <xref ref-type="bibr" rid="B1">Arko-Pjevac et al. 2001</xref>; <xref ref-type="bibr" rid="B55">Martì et al. 2004</xref>; <xref ref-type="bibr" rid="B24">Bussotti et al. 2006</xref>; <xref ref-type="bibr" rid="B38">Faresi et al. 2006</xref>; <xref ref-type="bibr" rid="B113">Turon et al. 2009</xref>; <xref ref-type="bibr" rid="B74">Pronzato and Manconi 2011</xref>; <xref ref-type="bibr" rid="B2">Bakran-Petricioli et al. 2012</xref>; <xref ref-type="bibr" rid="B26">Cadeddu 2012</xref>).
                        </p><fig id="F19" position="float" orientation="portrait"><label>Figure 19</label><caption><p><italic><tp:taxon-name>Ircinia variabilis</tp:taxon-name></italic>. <bold>a–c</bold> wide array of growth forms in different specimen <bold>d</bold> skeletal spongin network of primary and secondary fibres, and filaments (LM) <bold>e</bold> skeletal spongin network of primary and secondary fibres, and filaments (SEM) <bold>f</bold> magnification of a filament at the terminal knob; <bold>g, h</bold> regularly and finely sandy sponge surface. d) modified from <xref ref-type="bibr" rid="B77">Pronzato et al. (2004)</xref>.</p></caption><graphic xmlns:xlink="http://www.w3.org/1999/xlink" xlink:href="ZooKeys-281-001-g019.jpg" position="float" orientation="portrait" xlink:type="simple"/></fig></tp:treatment-sec><ref-list><ref id="B77"><mixed-citation xmlns:xlink="http://www.w3.org/1999/xlink" xlink:type="simple"><person-group><name name-style="western"><surname>Pronzato</surname><given-names>R</given-names></name><name name-style="western"><surname>Malva</surname><given-names>R</given-names></name><name name-style="western"><surname>Manconi</surname><given-names>R</given-names></name></person-group> (<year>2004</year>)<article-title> The taxonomic status of <italic>Ircinia fasciculata</italic>, <italic>Ircinia felix</italic>, and <italic>Ircinia variabilis</italic> (Dictyoceratida, Irciniidae).</article-title> In: Pansini M, Pronzato R, Bavestrello G, Manconi R (<role>Eds</role>) <issue-title>, Sponge Science in the New Millennium.</issue-title><source>Bollettino dei Musei e degli Istituti di Biologia dell’Università di Genova </source><volume>68</volume>: <fpage>553</fpage>–<lpage>563</lpage>.</mixed-citation></ref><ref id="B116"><mixed-citation xmlns:xlink="http://www.w3.org/1999/xlink" xlink:type="simple"><person-group><name name-style="western"><surname>Vacelet</surname><given-names>J</given-names></name></person-group> (<year>1959</year>)<article-title> Répartition générale des éponges et systématique des éponges cornées de la région de Marseille et de quelque station Méditerranée.</article-title><source>Recueil des Travaux de la Station Marine d’Endoume, Marseille</source><volume>26</volume> (<issue>16</issue>): <fpage>1</fpage>-<lpage>101</lpage>.</mixed-citation></ref><ref id="B96"><mixed-citation xmlns:xlink="http://www.w3.org/1999/xlink" xlink:type="simple"><person-group><name name-style="western"><surname>Sarà</surname><given-names>M</given-names></name></person-group> (<year>1962</year>)<article-title> Distribuzione ed ecologia dei Poriferi in acque superficiali del Golfo di Policastro (Mar Tirreno). Annali del Pontificio Istituto Superiore di Scienze e Lettere S.</article-title><source>Chiara </source><volume>12</volume>: <fpage>191</fpage>-<lpage>215</lpage>.</mixed-citation></ref><ref id="B97"><mixed-citation xmlns:xlink="http://www.w3.org/1999/xlink" xlink:type="simple"><person-group><name name-style="western"><surname>Sarà</surname><given-names>M</given-names></name></person-group> (<year>1964a</year>)<article-title> Distribuzione ed ecologia dei Poriferi in acque superficiali della Riviera ligure di Levante.</article-title><source>Archivio Zoologico Italiano</source><volume>49</volume>: <fpage>181</fpage>-<lpage>248</lpage>.</mixed-citation></ref><ref id="B46"><mixed-citation xmlns:xlink="http://www.w3.org/1999/xlink" xlink:type="simple"><person-group><name name-style="western"><surname>Labate</surname><given-names>M</given-names></name></person-group> (<year>1965</year>)<article-title> Ecologia dei Poriferi della Grotta della Regina.</article-title><source>Italian Journal of Zoology </source><volume>32</volume> (<issue>1</issue>): <fpage>541</fpage>-<lpage>553</lpage>.</mixed-citation></ref><ref id="B80"><mixed-citation xmlns:xlink="http://www.w3.org/1999/xlink" xlink:type="simple"><person-group><name name-style="western"><surname>Pulitzer-Finali</surname><given-names>G</given-names></name><name name-style="western"><surname>Pronzato</surname><given-names>R</given-names></name></person-group> (<year>1976</year>)<article-title> Report on a collection of sponges from the Bay of Naples. II Keratosa.</article-title><source>Pubblicazioni della Stazione Zoologica di Napoli</source><volume>40</volume>: <fpage>83</fpage>-<lpage>104</lpage>.</mixed-citation></ref><ref id="B81"><mixed-citation xmlns:xlink="http://www.w3.org/1999/xlink" xlink:type="simple"><person-group><name name-style="western"><surname>Pulitzer-Finali</surname><given-names>G</given-names></name><name name-style="western"><surname>Pronzato</surname><given-names>R</given-names></name></person-group> (<year>1980</year>)<article-title> The Keratosa in a collection of Mediterranean sponges, mainly from the Italian coasts.</article-title><source>Annali del Museo Civico di Storia naturale ‘Giacomo Doria’ di Genova</source><volume>83</volume>: <fpage>123</fpage>-<lpage>158</lpage>.</mixed-citation></ref><ref id="B69"><mixed-citation xmlns:xlink="http://www.w3.org/1999/xlink" xlink:type="simple"><person-group><name name-style="western"><surname>Pansini</surname><given-names>M</given-names></name><name name-style="western"><surname>Pronzato</surname><given-names>R</given-names></name><name name-style="western"><surname>Fresi</surname><given-names>E</given-names></name><name name-style="western"><surname>Cinelli</surname><given-names>F</given-names></name><name name-style="western"><surname>Mazzella</surname><given-names>L</given-names></name><name name-style="western"><surname>Ponticelli</surname><given-names>MP</given-names></name></person-group> (<year>1977</year>)<article-title> Evoluzione delle biocenosi bentoniche di substrato duro lungo un gradiente di luce in una grotta marina superficiale: Poriferi.</article-title> In: Fresi E, Cinelli F (<role>Eds</role>) <issue-title>Atti IX Congresso Nazionale S.</issue-title><source>I.B.M., Lacco Ameno d’Ischia. La Seppia, Firenze</source>: <fpage>315</fpage>-<lpage>330</lpage>.</mixed-citation></ref><ref id="B79"><mixed-citation xmlns:xlink="http://www.w3.org/1999/xlink" xlink:type="simple"><person-group><name name-style="western"><surname>Pulitzer-Finali</surname><given-names>G</given-names></name></person-group> (<year>1977</year>)<article-title> Report on a collection of sponges from the Bay of Naples. III. Hadromerida, Axinellida, Poecilosclerida, Halichondrida, Haplosclerida.</article-title><source>Bollettino dei Musei e degli Istituti di Biologia dell’Università di Genova </source><volume>44</volume>: <fpage>7</fpage>-<lpage>89</lpage>.</mixed-citation></ref><ref id="B67"><mixed-citation xmlns:xlink="http://www.w3.org/1999/xlink" xlink:type="simple"><person-group><name name-style="western"><surname>Pansini</surname><given-names>M.</given-names></name><name name-style="western"><surname>Pronzato</surname><given-names>R.</given-names></name></person-group> (<year>1982</year>)<article-title> Distribuzione ed ecologia dei poriferi nella grotta di Mitigliano (penisola Sorrentina).</article-title><source>Bollettino dei Musei e degli Istituti di Biologia Università di Genova </source><volume>50</volume>: <fpage>287</fpage>-<lpage>293</lpage>.</mixed-citation></ref><ref id="B16"><mixed-citation xmlns:xlink="http://www.w3.org/1999/xlink" xlink:type="simple"><person-group><name name-style="western"><surname>Bibiloni</surname><given-names>A</given-names></name><name name-style="western"><surname>Olivella</surname><given-names>I</given-names></name><name name-style="western"><surname>Ros</surname><given-names>J</given-names></name></person-group> (<year>1984a</year>)<article-title> Les esponges de les Illes Medes.</article-title> In: Ros J, Olivella I, Gili JM (<role>Eds</role>)2 <issue-title>Els sistemes naturals de les Illes Medes.</issue-title><source>Barcelona: Arxius de la Secciò de Ciéncies</source>: <fpage>383</fpage>-<lpage>405</lpage>.</mixed-citation></ref><ref id="B17"><mixed-citation xmlns:xlink="http://www.w3.org/1999/xlink" xlink:type="simple"><person-group><name name-style="western"><surname>Bibiloni</surname><given-names>MA</given-names></name><name name-style="western"><surname>Gili</surname><given-names>JM</given-names></name><name name-style="western"><surname>Ros</surname><given-names>J</given-names></name></person-group> (<year>1984b</year>)<article-title> Les coves submarines de les Illes Mèdes.</article-title> In: Ros J, Aragonès J, Olivella I, Prats I, Gili JM, Sardà JM (<role>Eds</role>) <issue-title>Els Sistemes Naturals de les Illes Mèdes.</issue-title><source>Instituciò Catalana d’Història Natural i Societat Catalana de Biologia</source>: <fpage>708</fpage>-<lpage>735</lpage>.</mixed-citation></ref><ref id="B3"><mixed-citation xmlns:xlink="http://www.w3.org/1999/xlink" xlink:type="simple"><person-group><name name-style="western"><surname>Balduzzi</surname><given-names>A</given-names></name><name name-style="western"><surname>Bianchi</surname><given-names>CN</given-names></name><name name-style="western"><surname>Boero</surname><given-names>F</given-names></name><name name-style="western"><surname>Cattaneo-Vietti</surname><given-names>R</given-names></name><name name-style="western"><surname>Pansini</surname><given-names>M</given-names></name><name name-style="western"><surname>Sarà</surname><given-names>M</given-names></name></person-group> (<year>1989</year>)<article-title> The suspension – feeder communities of a Mediterranean sea cave.</article-title> In: <person-group><name name-style="western"><surname>Ros</surname><given-names>JD</given-names></name></person-group> (<role>Ed.</role>) <issue-title>Topics in marine biology.</issue-title><source>Scientia Marina 53(2–3)</source>: <fpage>387</fpage>-<lpage>395</lpage>.</mixed-citation></ref><ref id="B31"><mixed-citation xmlns:xlink="http://www.w3.org/1999/xlink" xlink:type="simple"><person-group><name name-style="western"><surname>Corriero</surname><given-names>G</given-names></name><name name-style="western"><surname>Scalera</surname><given-names>Liaci L</given-names></name><name name-style="western"><surname>Ruggiero</surname><given-names>D</given-names></name><name name-style="western"><surname>Pansini</surname><given-names>M</given-names></name></person-group> (<year>2000</year>)<article-title> The Sponge Community of Semi Submerged Mediterranean cave. P.S.Z.N.</article-title><source>: Marine Ecology </source><volume>21</volume> (<issue>1</issue>): <fpage>85</fpage>-<lpage>96</lpage>. doi: <ext-link ext-link-type="uri" xlink:href="http://dx.doi.org/10.1046/j.1439-0485.2000.00655.x" xlink:type="simple">10.1046/j.1439-0485.2000.00655.x</ext-link></mixed-citation></ref><ref id="B30"><mixed-citation xmlns:xlink="http://www.w3.org/1999/xlink" xlink:type="simple"><person-group><name name-style="western"><surname>Corriero</surname><given-names>G</given-names></name><name name-style="western"><surname>Gherardi</surname><given-names>M</given-names></name><name name-style="western"><surname>Giangrande</surname><given-names>A</given-names></name><name name-style="western"><surname>Longo</surname><given-names>C</given-names></name><name name-style="western"><surname>Mercurio</surname><given-names>M</given-names></name><name name-style="western"><surname>Musco</surname><given-names>L</given-names></name><name name-style="western"><surname>Nonnis</surname><given-names>Marzano C</given-names></name></person-group> (<year>2004</year>)<article-title> Inventory and distribution of hard bottom fauna from the marine protected area of Porto Cesareo (Ionian Sea): Porifera and Polychaeta.</article-title><source>Italian Journal of Zoology </source><volume>71</volume>: <fpage>237</fpage>-<lpage>245</lpage>. doi: <ext-link ext-link-type="uri" xlink:href="http://dx.doi.org/10.1080/11250000409356578" xlink:type="simple">10.1080/11250000409356578</ext-link></mixed-citation></ref><ref id="B1"><mixed-citation xmlns:xlink="http://www.w3.org/1999/xlink" xlink:type="simple"><person-group><name name-style="western"><surname>Arko-Pjevac</surname><given-names>M</given-names></name><name name-style="western"><surname>Benac</surname><given-names>C</given-names></name><name name-style="western"><surname>Kovacic</surname><given-names>M</given-names></name><name name-style="western"><surname>Kirincic</surname><given-names>M</given-names></name></person-group> (<year>2001</year>)<article-title> A submarine cave at the Island of KRK (North Adriatic Sea).</article-title><source>Natura Croatica </source><volume>10</volume> (<issue>3</issue>): <fpage>163</fpage>-<lpage>184</lpage>.</mixed-citation></ref><ref id="B55"><mixed-citation xmlns:xlink="http://www.w3.org/1999/xlink" xlink:type="simple"><person-group><name name-style="western"><surname>Martí</surname><given-names>R</given-names></name><name name-style="western"><surname>Uriz</surname><given-names>MJ</given-names></name><name name-style="western"><surname>Ballesteros</surname><given-names>E</given-names></name><name name-style="western"><surname>Turon</surname><given-names>X</given-names></name></person-group> (<year>2004</year>)<article-title> Benthic assemblages in two Mediterranean caves: species diversity and coverage as a function of abiotic parameters and geographic distance.</article-title><source>Journal of the Marine Biological Association United Kingdom </source><volume>84</volume>: <fpage>557</fpage>-<lpage>572</lpage>. doi: <ext-link ext-link-type="uri" xlink:href="http://dx.doi.org/10.1017/S0025315404009567h" xlink:type="simple">10.1017/S0025315404009567h</ext-link></mixed-citation></ref><ref id="B24"><mixed-citation xmlns:xlink="http://www.w3.org/1999/xlink" xlink:type="simple"><person-group><name name-style="western"><surname>Bussotti</surname><given-names>S</given-names></name><name name-style="western"><surname>Terlizzi</surname><given-names>A</given-names></name><name name-style="western"><surname>Fraschetti</surname><given-names>S</given-names></name><name name-style="western"><surname>Belmonte</surname><given-names>G</given-names></name><name name-style="western"><surname>Boero</surname><given-names>F</given-names></name></person-group> (<year>2006</year>)<article-title> Spatial and temporal variability of sessile benthos in shallow Mediterranean marine cave.</article-title><source>Marine Ecology </source><volume>325</volume>: <fpage>109</fpage>-<lpage>119</lpage>.</mixed-citation></ref><ref id="B38"><mixed-citation xmlns:xlink="http://www.w3.org/1999/xlink" xlink:type="simple"><person-group><name name-style="western"><surname>Faresi</surname><given-names>L</given-names></name><name name-style="western"><surname>Bettoso</surname><given-names>N</given-names></name><name name-style="western"><surname>Aleffi</surname><given-names>IF</given-names></name></person-group> (<year>2006</year>)<article-title> Benthic macrofauna of a submarine cave on the Istrian Peninsula (Croatia).</article-title><source>Annales Series Historia Naturalis </source><volume>16</volume>: <fpage>9</fpage>-<lpage>16</lpage>.</mixed-citation></ref><ref id="B113"><mixed-citation xmlns:xlink="http://www.w3.org/1999/xlink" xlink:type="simple"><person-group><name name-style="western"><surname>Turon</surname><given-names>X</given-names></name><name name-style="western"><surname>Martì</surname><given-names>R</given-names></name><name name-style="western"><surname>Uriz</surname><given-names>MJ</given-names></name></person-group> (<year>2009</year>)<article-title> Chemical bioactivity of sponges along an environmental gradient in a Mediterranean cave.</article-title><source>Scientia Marina </source><volume>73</volume> (<issue>2</issue>): <fpage>387</fpage>-<lpage>397</lpage>. doi: <ext-link ext-link-type="uri" xlink:href="http://dx.doi.org/10.3989/scimar.2009.73n2387" xlink:type="simple">10.3989/scimar.2009.73n2387</ext-link></mixed-citation></ref><ref id="B74"><mixed-citation xmlns:xlink="http://www.w3.org/1999/xlink" xlink:type="simple"><person-group><name name-style="western"><surname>Pronzato</surname><given-names>R</given-names></name><name name-style="western"><surname>Manconi</surname><given-names>R</given-names></name></person-group> (<year>2011</year>)<source> Class Demospongiae. Orders Dendroceratida, Dictyoceratida, Verongida, Halisarcida. In: Pansini M, Manconi R, Pronzato R (Eds) Fauna d’Italia. Porifera I. Calcarea, Demospongiae (partim), Hexactinellida, Homoscleromorpha. vol. 46, p. 245–340, Calderini-Il Sole 24 Ore, Bologna.</source></mixed-citation></ref><ref id="B2"><mixed-citation xmlns:xlink="http://www.w3.org/1999/xlink" xlink:type="simple"><person-group><name name-style="western"><surname>Bakran-Petricioli</surname><given-names>T</given-names></name><name name-style="western"><surname>Radolovic</surname><given-names>M</given-names></name><name name-style="western"><surname>Petricioli</surname><given-names>D</given-names></name></person-group> (<year>2012</year>)<source> How diverse is sponge fauna in the Adriatic Sea? Zootaxa 3172: 20–38.</source></mixed-citation></ref><ref id="B26"><mixed-citation xmlns:xlink="http://www.w3.org/1999/xlink" xlink:type="simple"><person-group><name name-style="western"><surname>Cadeddu</surname><given-names>B</given-names></name></person-group> (<year>2012</year>)<source> Biodiversity assessment in Mediterranean caves: the case of Porifera as model taxon. PhD Thesis, Sassari: University of Sassari (Italy).</source></mixed-citation></ref></ref-list></tp:taxon-treatment>
