# Supplementary material for: An overview of the Mediterranean cave-dwelling horny sponges (Porifera, Demospongiae)
Source: Zookeys. 2013 Mar 28;(281):1–68. doi: 10.3897/zookeys.281.4171 (PMC3677383; doi:10.3897/zookeys.281.4171)
Supplement: XML Treatment for Sarcotragus fasciculatus [file zookeys.281.4171-treatment18.xml]

<!DOCTYPE tp:taxon-treatment
  PUBLIC "-//TaxonX//DTD Taxonomic Treatment Publishing DTD v0 20100105//EN" "tax-treatment-NSO.dtd">
<tp:taxon-treatment xmlns:tp="http://www.plazi.org/taxpub"><tp:treatment-meta><mixed-citation publication-type="journal"><person-group><name><surname>Manconi</surname><given-names>Renata</given-names></name><name><surname>Cadeddu</surname><given-names>Barbara</given-names></name><name><surname>Ledda</surname><given-names>Fabio</given-names></name><name><surname>Pronzato</surname><given-names>Roberto</given-names></name></person-group><article-title>An overview of the Mediterranean cave-dwelling horny sponges (Porifera, Demospongiae)</article-title><source>Zookeys</source><day>28</day><month>3</month><year>2013</year><volume>2013</volume><issue>281</issue><fpage>1</fpage><lpage>68</lpage><pub-id pub-id-type="doi">10.3897/zookeys.281.4171</pub-id></mixed-citation></tp:treatment-meta><tp:nomenclature><tp:taxon-name>
                            <tp:taxon-name-part taxon-name-part-type="genus">Sarcotragus</tp:taxon-name-part>
                            <tp:taxon-name-part taxon-name-part-type="species">fasciculatus</tp:taxon-name-part> 
                        <object-id xmlns:xlink="http://www.w3.org/1999/xlink" xlink:type="simple">http://species-id.net/wiki/Sarcotragus_fasciculatus</object-id>
								</tp:taxon-name><tp:taxon-authority>(Schmidt, 1862) comb. n.</tp:taxon-authority><xref ref-type="fig" rid="F20">Fig. 20</xref><tp:nomenclature-citation-list><tp:nomenclature-citation><tp:taxon-name>Hircinia fasciculata</tp:taxon-name><comment>Schmidt, 1862: 34</comment></tp:nomenclature-citation></tp:nomenclature-citation-list></tp:nomenclature><tp:treatment-sec sec-type="Description"><title>Description.</title><p>Growth form massive, irregular (up to 12 × 15 cm in diameter). Surface regularly conulose (1 mm in height, 1–2 mm apart). Skeleton network light brown, fragile, reticulate with more or less square meshes from the sponge base to the surface. Almost parallel ascending primary fibres (200–300 µm in diameter) free from foreign inclusions, with apices supporting conules. Each primary fibre as a bundle of some (2–<!--PageBreak-->5) uncored secondary fibres (50–100 µm in diameter) joined by conspicuous spongin tracts and cribrose plates. Filaments less than 3 µm thick, abundant, and whitish.</p></tp:treatment-sec><tp:treatment-sec sec-type="Habitat"><title>Habitat.</title><p>Cave, rocky bottom, <italic><tp:taxon-name>Posidonia oceanica</tp:taxon-name></italic> meadow, coralligenous community. Bathymetric range 1–100 m.
                        </p></tp:treatment-sec><tp:treatment-sec sec-type="Mediterranean Caves"><title>Mediterranean Caves.</title><p>Blue, La Catedral, J1, Meda Petita, Petita de la Vaca, Misidacis caves (Balearic Sea); Bagaud, Endoume, Figuier, Trèmies caves (Gulf of Lions); Zoagli-Chiavari Cave (Ligurian Sea); Misteri, Gaiola, Tuffo Tuffo caves (Central Tyrrhenian Sea); Molare caves (Southern Tyrrhenian Sea); Monastir, Salakta caves (Sicily <!--PageBreak-->Channel); Leuca caves (Ionian Sea); Stražica Cave (Northern Adriatic Sea); Arenile, Pagliai, Viole, Coccodrillo, Cala Tonda, Bue Marino, Rondinelle, Pecore, Regina caves (Southern Adriatic Sea) (<xref ref-type="bibr" rid="B90">Sarà 1958</xref>, <xref ref-type="bibr" rid="B91">1959</xref>, <xref ref-type="bibr" rid="B94">1961a</xref>, <xref ref-type="bibr" rid="B95">b</xref>, <xref ref-type="bibr" rid="B96">1962</xref>, <xref ref-type="bibr" rid="B97">1964a</xref>, <xref ref-type="bibr" rid="B99">1968</xref>; <xref ref-type="bibr" rid="B46">Labate 1965</xref>; <xref ref-type="bibr" rid="B56">Melone 1965</xref>; <xref ref-type="bibr" rid="B88">Rützler 1966</xref>; <xref ref-type="bibr" rid="B70">Pouliquen 1972</xref>; <xref ref-type="bibr" rid="B16">Bibiloni et al. 1984a</xref>, <xref ref-type="bibr" rid="B18">1989</xref>; <xref ref-type="bibr" rid="B31">Corriero et al. 2000</xref>; <xref ref-type="bibr" rid="B61">Novosel et al. 2002</xref>; <xref ref-type="bibr" rid="B6">Ben Mustapha et al. 2003</xref>; <xref ref-type="bibr" rid="B42">Harmelin et al. 2003</xref>; <xref ref-type="bibr" rid="B55">Martì et al. 2004</xref>; <xref ref-type="bibr" rid="B74">Pronzato and Manconi 2011</xref>).
                        </p></tp:treatment-sec><tp:treatment-sec sec-type="Remarks"><title>Remarks.</title><p>The present description is based on the holotype LMJG 15499 (Museum Joanneum of Graz, Austria), O. Schmidt collection, from Lesina (Adriatic Sea), <!--PageBreak-->and other specimens belonging to the Schmidt’s collection preserved in the same museum. The study in depth of this dry holotype material resulted in the evidence that it does not belong to the genus <italic><tp:taxon-name>Ircinia</tp:taxon-name></italic> but perfectly matches the genus <italic><tp:taxon-name>Sarcotragus</tp:taxon-name></italic>. The holotype is, probably, a fragment of a bigger specimen and does not exceed 15 cm in diameter; no traces of dermal membrane or choanosomal architecture are visible, suggesting that it can be a beached specimen. The type material of Pallas <italic><tp:taxon-name>Spongia fasciculata</tp:taxon-name></italic> is missing and the single specimen of <italic><tp:taxon-name>Ircinia fasciculata</tp:taxon-name></italic> belonging to the Schmidt’s collection (NHMG 15499) must be ascribed to the genus <italic><tp:taxon-name>Sarcotragus</tp:taxon-name></italic>. <xref ref-type="bibr" rid="B77">Pronzato et al. (2004)</xref> investigated the species formerly named <italic><tp:taxon-name>Ircinia fasciculata</tp:taxon-name></italic> (Pallas, 1766); the result was that <italic><tp:taxon-name>Ircinia variabilis</tp:taxon-name></italic> (Schmidt, 1862) became the type species of the genus <italic><tp:taxon-name>Ircinia</tp:taxon-name></italic> Nardo, 1833 and the specimen LMJG 15499, of <italic><tp:taxon-name>Ircinia fasciculata</tp:taxon-name></italic>, was moved under the genus <italic><tp:taxon-name>Sarcotragus</tp:taxon-name></italic> Schmidt, 1862 affirming that: “a further study will decide if this species is a good one or a synonym”. <xref ref-type="bibr" rid="B77">Pronzato et al. (2004)</xref> focused the problematic status of the taxon but did not describe the species. Here a new combination for <italic><tp:taxon-name>Sarcotragus fasciculatus</tp:taxon-name></italic> is proposed. <italic><tp:taxon-name>Sarcotragus fasciculatus</tp:taxon-name></italic> is clearly different from the other species ascribed in the genus, also when compared with extra-Mediterranean species (<xref ref-type="bibr" rid="B77">Pronzato et al. 2004</xref>) because all its fibres are free of inclusions and primary ones are formed by “fascicules of secondaries”.
                        </p><fig id="F20" position="float" orientation="portrait"><label>Figure 20</label><caption><p><italic><tp:taxon-name>Sarcotragus fasciculatus</tp:taxon-name></italic>. <bold>a</bold> living specimen (<italic>ca</italic>. 7 cm) <bold>b</bold> type specimen 15499 of the Schmidt’s collection preserved in the Landes Museum Joanneum of Graz <bold>c</bold> skeletal network without inclusions in primary fibres (detail of b). <bold>b, c</bold> modified from <xref ref-type="bibr" rid="B77">Pronzato <italic>et al</italic>. (2004)</xref>.</p></caption><graphic xmlns:xlink="http://www.w3.org/1999/xlink" xlink:href="ZooKeys-281-001-g020.jpg" position="float" orientation="portrait" xlink:type="simple"/></fig></tp:treatment-sec><ref-list><ref id="B77"><mixed-citation xmlns:xlink="http://www.w3.org/1999/xlink" xlink:type="simple"><person-group><name name-style="western"><surname>Pronzato</surname><given-names>R</given-names></name><name name-style="western"><surname>Malva</surname><given-names>R</given-names></name><name name-style="western"><surname>Manconi</surname><given-names>R</given-names></name></person-group> (<year>2004</year>)<article-title> The taxonomic status of <italic>Ircinia fasciculata</italic>, <italic>Ircinia felix</italic>, and <italic>Ircinia variabilis</italic> (Dictyoceratida, Irciniidae).</article-title> In: Pansini M, Pronzato R, Bavestrello G, Manconi R (<role>Eds</role>) <issue-title>, Sponge Science in the New Millennium.</issue-title><source>Bollettino dei Musei e degli Istituti di Biologia dell’Università di Genova </source><volume>68</volume>: <fpage>553</fpage>–<lpage>563</lpage>.</mixed-citation></ref><ref id="B90"><mixed-citation xmlns:xlink="http://www.w3.org/1999/xlink" xlink:type="simple"><person-group><name name-style="western"><surname>Sarà</surname><given-names>M</given-names></name></person-group> (<year>1958</year>)<article-title> Studio sui Poriferi di una grotta di marea del Golfo di Napoli.</article-title><source>Archivio Zoologico Italiano </source><volume>43</volume>: <fpage>203</fpage>-<lpage>280</lpage>.</mixed-citation></ref><ref id="B91"><mixed-citation xmlns:xlink="http://www.w3.org/1999/xlink" xlink:type="simple"><person-group><name name-style="western"><surname>Sarà</surname><given-names>M</given-names></name></person-group> (<year>1959</year>)<article-title> Considerazioni sulla distribuzione ed ecologia dei Poriferi nelle grotte.</article-title><source>Annuario dell’Istituto e Museo di Zoologia dell’Università di Napoli </source><volume>11</volume>: <fpage>1</fpage>-<lpage>7</lpage>.</mixed-citation></ref><ref id="B94"><mixed-citation xmlns:xlink="http://www.w3.org/1999/xlink" xlink:type="simple"><person-group><name name-style="western"><surname>Sarà</surname><given-names>M</given-names></name></person-group> (<year>1961a</year>)<article-title> Zonazione dei Poriferi nella Grotta “della Gaiola”.</article-title><source>Annuario dell’Istituto e Museo di Zoologia dell’Università di Napoli </source><volume>13</volume> (<issue>1</issue>): <fpage>1</fpage>-<lpage>32</lpage>.</mixed-citation></ref><ref id="B95"><mixed-citation xmlns:xlink="http://www.w3.org/1999/xlink" xlink:type="simple"><person-group><name name-style="western"><surname>Sarà</surname><given-names>M</given-names></name></person-group> (<year>1961b</year>)<article-title> La fauna dei Poriferi delle grotte delle isole Tremiti. Studio ecologico e sistematico.</article-title><source>Archivio Zoologico Italiano </source><volume>46</volume>: <fpage>1</fpage>-<lpage>59</lpage>.</mixed-citation></ref><ref id="B96"><mixed-citation xmlns:xlink="http://www.w3.org/1999/xlink" xlink:type="simple"><person-group><name name-style="western"><surname>Sarà</surname><given-names>M</given-names></name></person-group> (<year>1962</year>)<article-title> Distribuzione ed ecologia dei Poriferi in acque superficiali del Golfo di Policastro (Mar Tirreno). Annali del Pontificio Istituto Superiore di Scienze e Lettere S.</article-title><source>Chiara </source><volume>12</volume>: <fpage>191</fpage>-<lpage>215</lpage>.</mixed-citation></ref><ref id="B97"><mixed-citation xmlns:xlink="http://www.w3.org/1999/xlink" xlink:type="simple"><person-group><name name-style="western"><surname>Sarà</surname><given-names>M</given-names></name></person-group> (<year>1964a</year>)<article-title> Distribuzione ed ecologia dei Poriferi in acque superficiali della Riviera ligure di Levante.</article-title><source>Archivio Zoologico Italiano</source><volume>49</volume>: <fpage>181</fpage>-<lpage>248</lpage>.</mixed-citation></ref><ref id="B99"><mixed-citation xmlns:xlink="http://www.w3.org/1999/xlink" xlink:type="simple"><person-group><name name-style="western"><surname>Sarà</surname><given-names>M</given-names></name></person-group> (<year>1968</year>)<article-title> Stratification des peuplements d’ésponges à recouvrement total dans certainens grottes du niveau superficiel.</article-title><source>Rapports et procès-verbaux de la Commission internationale pour l’étude scientifique de la Mer Méditerranée </source><volume>19</volume> (<issue>2</issue>): <fpage>83</fpage>-<lpage>85</lpage>.</mixed-citation></ref><ref id="B46"><mixed-citation xmlns:xlink="http://www.w3.org/1999/xlink" xlink:type="simple"><person-group><name name-style="western"><surname>Labate</surname><given-names>M</given-names></name></person-group> (<year>1965</year>)<article-title> Ecologia dei Poriferi della Grotta della Regina.</article-title><source>Italian Journal of Zoology </source><volume>32</volume> (<issue>1</issue>): <fpage>541</fpage>-<lpage>553</lpage>.</mixed-citation></ref><ref id="B56"><mixed-citation xmlns:xlink="http://www.w3.org/1999/xlink" xlink:type="simple"><person-group><name name-style="western"><surname>Melone</surname><given-names>N</given-names></name></person-group> (<year>1965</year>)<article-title> I Poriferi associati a <italic>Corallium rubrum</italic> (L.) della Sardegna.</article-title><source>Annali del Museo Civico di Storia Naturale “Giacomo Doria”</source><volume>75</volume>: <fpage>344</fpage>-<lpage>358</lpage>.</mixed-citation></ref><ref id="B88"><mixed-citation xmlns:xlink="http://www.w3.org/1999/xlink" xlink:type="simple"><person-group><name name-style="western"><surname>Rützler</surname><given-names>K</given-names></name></person-group> (<year>1966</year>)<article-title> Die Poriferen einer sorrentiner Höhle. Ergebnisse der Österreichischen Tyrrhenia-Expedition 1952.</article-title><source>Zoologischer Anzeiger </source><volume>176</volume> (<issue>5</issue>): <fpage>303</fpage>-<lpage>319</lpage>.</mixed-citation></ref><ref id="B70"><mixed-citation xmlns:xlink="http://www.w3.org/1999/xlink" xlink:type="simple"><person-group><name name-style="western"><surname>Pouliquen</surname><given-names>L</given-names></name></person-group> (<year>1972</year>)<article-title> Les Spongiaires des grottes sous-marines de la région de Marseille. Ecologie et systématique.</article-title><source>Tethys </source><volume>3</volume> (<issue>4</issue>): <fpage>715</fpage>-<lpage>758</lpage>.</mixed-citation></ref><ref id="B16"><mixed-citation xmlns:xlink="http://www.w3.org/1999/xlink" xlink:type="simple"><person-group><name name-style="western"><surname>Bibiloni</surname><given-names>A</given-names></name><name name-style="western"><surname>Olivella</surname><given-names>I</given-names></name><name name-style="western"><surname>Ros</surname><given-names>J</given-names></name></person-group> (<year>1984a</year>)<article-title> Les esponges de les Illes Medes.</article-title> In: Ros J, Olivella I, Gili JM (<role>Eds</role>)2 <issue-title>Els sistemes naturals de les Illes Medes.</issue-title><source>Barcelona: Arxius de la Secciò de Ciéncies</source>: <fpage>383</fpage>-<lpage>405</lpage>.</mixed-citation></ref><ref id="B18"><mixed-citation xmlns:xlink="http://www.w3.org/1999/xlink" xlink:type="simple"><person-group><name name-style="western"><surname>Bibiloni</surname><given-names>MA</given-names></name><name name-style="western"><surname>Uriz</surname><given-names>MJ</given-names></name><name name-style="western"><surname>Gili</surname><given-names>JM</given-names></name></person-group> (<year>1989</year>)<article-title> Sponge communities in three submarine caves of the Balearic Islands (Western Mediterranean): adaptation and faunistic composition. P.S.Z.N.</article-title><source>Marine Ecology </source><volume>10</volume> (<issue>4</issue>): <fpage>317</fpage>-<lpage>334</lpage>. doi: <ext-link ext-link-type="uri" xlink:href="http://dx.doi.org/10.1111/j.1439-0485.1989.tb00076.x" xlink:type="simple">10.1111/j.1439-0485.1989.tb00076.x</ext-link></mixed-citation></ref><ref id="B31"><mixed-citation xmlns:xlink="http://www.w3.org/1999/xlink" xlink:type="simple"><person-group><name name-style="western"><surname>Corriero</surname><given-names>G</given-names></name><name name-style="western"><surname>Scalera</surname><given-names>Liaci L</given-names></name><name name-style="western"><surname>Ruggiero</surname><given-names>D</given-names></name><name name-style="western"><surname>Pansini</surname><given-names>M</given-names></name></person-group> (<year>2000</year>)<article-title> The Sponge Community of Semi Submerged Mediterranean cave. P.S.Z.N.</article-title><source>: Marine Ecology </source><volume>21</volume> (<issue>1</issue>): <fpage>85</fpage>-<lpage>96</lpage>. doi: <ext-link ext-link-type="uri" xlink:href="http://dx.doi.org/10.1046/j.1439-0485.2000.00655.x" xlink:type="simple">10.1046/j.1439-0485.2000.00655.x</ext-link></mixed-citation></ref><ref id="B61"><mixed-citation xmlns:xlink="http://www.w3.org/1999/xlink" xlink:type="simple"><person-group><name name-style="western"><surname>Novosel</surname><given-names>M</given-names></name><name name-style="western"><surname>Bakran-Petricioli</surname><given-names>T</given-names></name><name name-style="western"><surname>Požar-Domac</surname><given-names>A</given-names></name><name name-style="western"><surname>Kružić</surname><given-names>P</given-names></name><name name-style="western"><surname>Radić</surname><given-names>I</given-names></name></person-group> (<year>2002</year>)<source> The benthos of the northern part of the Velebit Channel (Adriatic Sea, Croatia). Natura Croatica 11: 387–409.</source></mixed-citation></ref><ref id="B6"><mixed-citation xmlns:xlink="http://www.w3.org/1999/xlink" xlink:type="simple"><person-group><name name-style="western"><surname>Ben Mustapha</surname><given-names>K</given-names></name><name name-style="western"><surname>Zarrouk</surname><given-names>A</given-names></name><name name-style="western"><surname>Souissi</surname><given-names>A</given-names></name><name name-style="western"><surname>El</surname><given-names>Abed A</given-names></name></person-group> (<year>2003</year>)<article-title> Diversité des demosponges tunisiennes.</article-title><source>Bulletin de l’Institut National Scientifique et Technique d’Océanographie et de Pêche de Salammbô </source><volume>30</volume>: <fpage>55</fpage>-<lpage>78</lpage>.</mixed-citation></ref><ref id="B42"><mixed-citation xmlns:xlink="http://www.w3.org/1999/xlink" xlink:type="simple"><person-group><name name-style="western"><surname>Harmelin</surname><given-names>JG</given-names></name><name name-style="western"><surname>Boury-Esnault</surname><given-names>N</given-names></name><name name-style="western"><surname>Fichez</surname><given-names>R</given-names></name><name name-style="western"><surname>Vacelet</surname><given-names>J</given-names></name><name name-style="western"><surname>Zibrowius</surname><given-names>H</given-names></name></person-group> (<year>2003</year>)<article-title> Peuplement de la grotte sous-marine de l’Ile de Bagaud (Parc National de Port-Cros, France, Méditerranée).</article-title><source>Scientific Reports of the Port-Cros Natural Park </source><volume>19</volume>: <fpage>117</fpage>-<lpage>134</lpage>.</mixed-citation></ref><ref id="B55"><mixed-citation xmlns:xlink="http://www.w3.org/1999/xlink" xlink:type="simple"><person-group><name name-style="western"><surname>Martí</surname><given-names>R</given-names></name><name name-style="western"><surname>Uriz</surname><given-names>MJ</given-names></name><name name-style="western"><surname>Ballesteros</surname><given-names>E</given-names></name><name name-style="western"><surname>Turon</surname><given-names>X</given-names></name></person-group> (<year>2004</year>)<article-title> Benthic assemblages in two Mediterranean caves: species diversity and coverage as a function of abiotic parameters and geographic distance.</article-title><source>Journal of the Marine Biological Association United Kingdom </source><volume>84</volume>: <fpage>557</fpage>-<lpage>572</lpage>. doi: <ext-link ext-link-type="uri" xlink:href="http://dx.doi.org/10.1017/S0025315404009567h" xlink:type="simple">10.1017/S0025315404009567h</ext-link></mixed-citation></ref><ref id="B74"><mixed-citation xmlns:xlink="http://www.w3.org/1999/xlink" xlink:type="simple"><person-group><name name-style="western"><surname>Pronzato</surname><given-names>R</given-names></name><name name-style="western"><surname>Manconi</surname><given-names>R</given-names></name></person-group> (<year>2011</year>)<source> Class Demospongiae. Orders Dendroceratida, Dictyoceratida, Verongida, Halisarcida. In: Pansini M, Manconi R, Pronzato R (Eds) Fauna d’Italia. Porifera I. Calcarea, Demospongiae (partim), Hexactinellida, Homoscleromorpha. vol. 46, p. 245–340, Calderini-Il Sole 24 Ore, Bologna.</source></mixed-citation></ref></ref-list></tp:taxon-treatment>
