# Supplementary material for: An overview of the Mediterranean cave-dwelling horny sponges (Porifera, Demospongiae)
Source: Zookeys. 2013 Mar 28;(281):1–68. doi: 10.3897/zookeys.281.4171 (PMC3677383; doi:10.3897/zookeys.281.4171)
Supplement: XML Treatment for Sarcotragus foetidus [file zookeys.281.4171-treatment19.xml]

<!DOCTYPE tp:taxon-treatment
  PUBLIC "-//TaxonX//DTD Taxonomic Treatment Publishing DTD v0 20100105//EN" "tax-treatment-NSO.dtd">
<tp:taxon-treatment xmlns:tp="http://www.plazi.org/taxpub"><tp:treatment-meta><mixed-citation publication-type="journal"><person-group><name><surname>Manconi</surname><given-names>Renata</given-names></name><name><surname>Cadeddu</surname><given-names>Barbara</given-names></name><name><surname>Ledda</surname><given-names>Fabio</given-names></name><name><surname>Pronzato</surname><given-names>Roberto</given-names></name></person-group><article-title>An overview of the Mediterranean cave-dwelling horny sponges (Porifera, Demospongiae)</article-title><source>Zookeys</source><day>28</day><month>3</month><year>2013</year><volume>2013</volume><issue>281</issue><fpage>1</fpage><lpage>68</lpage><pub-id pub-id-type="doi">10.3897/zookeys.281.4171</pub-id></mixed-citation></tp:treatment-meta><tp:nomenclature><tp:taxon-name>
                            <tp:taxon-name-part taxon-name-part-type="genus">Sarcotragus</tp:taxon-name-part>
                            <tp:taxon-name-part taxon-name-part-type="species">foetidus</tp:taxon-name-part>
                        <object-id xmlns:xlink="http://www.w3.org/1999/xlink" xlink:type="simple">http://species-id.net/wiki/Sarcotragus_foetidus</object-id>
								</tp:taxon-name><tp:taxon-authority>Schmidt, 1862</tp:taxon-authority><xref ref-type="fig" rid="F21">Fig. 21</xref><tp:nomenclature-citation-list><tp:nomenclature-citation><tp:taxon-name>Sarcotragus foetidus</tp:taxon-name><comment> Schmidt, 1862: 36.</comment></tp:nomenclature-citation></tp:nomenclature-citation-list></tp:nomenclature><tp:treatment-sec sec-type="Description"><title>Description.</title><p>Growth form irregularly massive to globular (up to 1 m in diameter, 50 cm in height); oscules large (0.5–1 cm in diameter) with a short collar, often grouped in a central depression at the top of the body. Consistency soft and strong. Colour is medium grey, but brown or black varieties have been also recorded (<xref ref-type="bibr" rid="B116">Vacelet 1959</xref>). Surface is smooth or covered by several epizoans. Conules are 2–3 mm high and 10–15 mm apart. Dry specimens become very hard and smaller (1/5) than living ones, also colour changes regularly into black. The skeleton does not differ from the other Mediterranean species belonging to the genus; the main skeleton composed by a reticulate network of primary (<italic>ca</italic>. 100–200 µm in diameter) and secondary (<italic>ca</italic>. 50–100 µm in diameter) fibres. Filaments abundant (1–3 µm in diameter).
                        </p></tp:treatment-sec><tp:treatment-sec sec-type="Habitat"><title>Habitat.</title><p>Cave, rocky, detritic and muddy bottom, coralligenous community. Bathymetric range 3–400 m.</p></tp:treatment-sec><tp:treatment-sec sec-type="Mediterranean Caves"><title>Mediterranean Caves.</title><p>Blava, Calamars, Meda Petita, Petita de la Vaca caves (Balearic Sea); Mago Cave (Central Tyrrhenian Sea); Taccio Vecchio 1 Cave-Lampedusa*, Tabarka Tunnel (Sicily Channel); Croatian caves (Northern Adriatic Sea); Viole Cave (Southern Adriatic Sea); Chios 213, Trypia Spilia, Farà, Agios Vasilios caves (Aegean Sea) (<xref ref-type="bibr" rid="B69">Pansini et al. 1977</xref>; <xref ref-type="bibr" rid="B16">Bibiloni et al. 1984a</xref>; <xref ref-type="bibr" rid="B115">Uriz et al. 1992</xref>; <!--PageBreak--><xref ref-type="bibr" rid="B128">Voultsiadou-Koukoura and Koukouras 1993</xref>; <xref ref-type="bibr" rid="B5">Ben Mustapha et al. 2002</xref>; <xref ref-type="bibr" rid="B74">Pronzato and Manconi 2011</xref>; <xref ref-type="bibr" rid="B2">Bakran-Petricioli et al. 2012</xref>; <xref ref-type="bibr" rid="B26">Cadeddu 2012</xref>; <xref ref-type="bibr" rid="B40">Gerovasileiou and Voultsiadou 2012</xref>).
                        </p><fig id="F21" position="float" orientation="portrait"><label>Figure 21</label><caption><p><italic><tp:taxon-name>Sarcotragus foetidus</tp:taxon-name></italic>. <bold>a</bold> a large (<italic>ca</italic>. 40 cm) living specimen free of epibiotic organisms <bold>b</bold> magnification of the sponge surface network <bold>c</bold> large specimen (<italic>ca</italic>. 35 cm) with dense epibiotic organisms <bold>d</bold> uncored skeleton fibre <bold>e</bold> very thin filaments.</p></caption><graphic xmlns:xlink="http://www.w3.org/1999/xlink" xlink:href="ZooKeys-281-001-g021.jpg" position="float" orientation="portrait" xlink:type="simple"/></fig></tp:treatment-sec><ref-list><ref id="B116"><mixed-citation xmlns:xlink="http://www.w3.org/1999/xlink" xlink:type="simple"><person-group><name name-style="western"><surname>Vacelet</surname><given-names>J</given-names></name></person-group> (<year>1959</year>)<article-title> Répartition générale des éponges et systématique des éponges cornées de la région de Marseille et de quelque station Méditerranée.</article-title><source>Recueil des Travaux de la Station Marine d’Endoume, Marseille</source><volume>26</volume> (<issue>16</issue>): <fpage>1</fpage>-<lpage>101</lpage>.</mixed-citation></ref><ref id="B69"><mixed-citation xmlns:xlink="http://www.w3.org/1999/xlink" xlink:type="simple"><person-group><name name-style="western"><surname>Pansini</surname><given-names>M</given-names></name><name name-style="western"><surname>Pronzato</surname><given-names>R</given-names></name><name name-style="western"><surname>Fresi</surname><given-names>E</given-names></name><name name-style="western"><surname>Cinelli</surname><given-names>F</given-names></name><name name-style="western"><surname>Mazzella</surname><given-names>L</given-names></name><name name-style="western"><surname>Ponticelli</surname><given-names>MP</given-names></name></person-group> (<year>1977</year>)<article-title> Evoluzione delle biocenosi bentoniche di substrato duro lungo un gradiente di luce in una grotta marina superficiale: Poriferi.</article-title> In: Fresi E, Cinelli F (<role>Eds</role>) <issue-title>Atti IX Congresso Nazionale S.</issue-title><source>I.B.M., Lacco Ameno d’Ischia. La Seppia, Firenze</source>: <fpage>315</fpage>-<lpage>330</lpage>.</mixed-citation></ref><ref id="B16"><mixed-citation xmlns:xlink="http://www.w3.org/1999/xlink" xlink:type="simple"><person-group><name name-style="western"><surname>Bibiloni</surname><given-names>A</given-names></name><name name-style="western"><surname>Olivella</surname><given-names>I</given-names></name><name name-style="western"><surname>Ros</surname><given-names>J</given-names></name></person-group> (<year>1984a</year>)<article-title> Les esponges de les Illes Medes.</article-title> In: Ros J, Olivella I, Gili JM (<role>Eds</role>)2 <issue-title>Els sistemes naturals de les Illes Medes.</issue-title><source>Barcelona: Arxius de la Secciò de Ciéncies</source>: <fpage>383</fpage>-<lpage>405</lpage>.</mixed-citation></ref><ref id="B115"><mixed-citation xmlns:xlink="http://www.w3.org/1999/xlink" xlink:type="simple"><person-group><name name-style="western"><surname>Uriz</surname><given-names>MJ</given-names></name><name name-style="western"><surname>Rossel</surname><given-names>D</given-names></name><name name-style="western"><surname>Martín</surname><given-names>D</given-names></name></person-group> (<year>1992</year>)<article-title> The Sponge Population of the Cabrera Archipelago (Balearic Islands): Characteristics, Distribution, and Abundance of the Most Representative Species. P.S.Z.N.I.</article-title><source>: Marine Ecology </source><volume>13</volume> (<issue>2</issue>): <fpage>101</fpage>-<lpage>117</lpage>. doi: <ext-link ext-link-type="uri" xlink:href="http://dx.doi.org/10.1111/j.1439-0485.1992.tb00343.x" xlink:type="simple">10.1111/j.1439-0485.1992.tb00343.x</ext-link></mixed-citation></ref><ref id="B128"><mixed-citation xmlns:xlink="http://www.w3.org/1999/xlink" xlink:type="simple"><person-group><name name-style="western"><surname>Voultsiadou-Koukura</surname><given-names>E</given-names></name><name name-style="western"><surname>Koukouras</surname><given-names>A</given-names></name></person-group> (<year>1993</year>)<article-title> Contribution to the knowledge of keratose sponges (Dyctioceratida, Dendroceratida, Verongida: Demospongiae, Porifera) of the Aegean Sea.</article-title><source>Mitteilungen aus dem Zoologischen Museum in Berlin </source><volume>69</volume> (<issue>1</issue>): <fpage>57</fpage>-<lpage>72</lpage>. doi: <ext-link ext-link-type="uri" xlink:href="http://dx.doi.org/10.1002/mmnz.19930690105" xlink:type="simple">10.1002/mmnz.19930690105</ext-link></mixed-citation></ref><ref id="B5"><mixed-citation xmlns:xlink="http://www.w3.org/1999/xlink" xlink:type="simple"><person-group><name name-style="western"><surname>Ben Mustapha</surname><given-names>K</given-names></name><name name-style="western"><surname>Komatsu</surname><given-names>K</given-names></name><name name-style="western"><surname>Hattour</surname><given-names>A</given-names></name><name name-style="western"><surname>Sammari</surname><given-names>C</given-names></name><name name-style="western"><surname>Zarrouk</surname><given-names>S</given-names></name><name name-style="western"><surname>Souissi</surname><given-names>A</given-names></name><name name-style="western"><surname>El</surname><given-names>Abed A</given-names></name></person-group> (<year>2002</year>)<article-title> Tunisian megabenthos from infra (<italic>Posidonia</italic> meadows) and circalittoral (coralligenous) sites.</article-title><source>Bulletin de l’Institut National Scientifique et Technique d’Océanographie et de Pêche de Salammbô </source><volume>29</volume>: <fpage>23</fpage>-<lpage>36</lpage>.</mixed-citation></ref><ref id="B74"><mixed-citation xmlns:xlink="http://www.w3.org/1999/xlink" xlink:type="simple"><person-group><name name-style="western"><surname>Pronzato</surname><given-names>R</given-names></name><name name-style="western"><surname>Manconi</surname><given-names>R</given-names></name></person-group> (<year>2011</year>)<source> Class Demospongiae. Orders Dendroceratida, Dictyoceratida, Verongida, Halisarcida. In: Pansini M, Manconi R, Pronzato R (Eds) Fauna d’Italia. Porifera I. Calcarea, Demospongiae (partim), Hexactinellida, Homoscleromorpha. vol. 46, p. 245–340, Calderini-Il Sole 24 Ore, Bologna.</source></mixed-citation></ref><ref id="B2"><mixed-citation xmlns:xlink="http://www.w3.org/1999/xlink" xlink:type="simple"><person-group><name name-style="western"><surname>Bakran-Petricioli</surname><given-names>T</given-names></name><name name-style="western"><surname>Radolovic</surname><given-names>M</given-names></name><name name-style="western"><surname>Petricioli</surname><given-names>D</given-names></name></person-group> (<year>2012</year>)<source> How diverse is sponge fauna in the Adriatic Sea? Zootaxa 3172: 20–38.</source></mixed-citation></ref><ref id="B26"><mixed-citation xmlns:xlink="http://www.w3.org/1999/xlink" xlink:type="simple"><person-group><name name-style="western"><surname>Cadeddu</surname><given-names>B</given-names></name></person-group> (<year>2012</year>)<source> Biodiversity assessment in Mediterranean caves: the case of Porifera as model taxon. PhD Thesis, Sassari: University of Sassari (Italy).</source></mixed-citation></ref><ref id="B40"><mixed-citation xmlns:xlink="http://www.w3.org/1999/xlink" xlink:type="simple"><person-group><name name-style="western"><surname>Gerovasileiou</surname><given-names>V</given-names></name><name name-style="western"><surname>Voultsiadou</surname><given-names>E</given-names></name></person-group> (<year>2012</year>)<article-title> Marine Caves of the Mediterranean Sea: A Sponge Biodiversity Reservoir within a Biodiversity Hotspot.</article-title><source>PLOSone </source><volume>7</volume> (<issue>7</issue>): <fpage>1</fpage>-<lpage>17</lpage>. doi: <ext-link ext-link-type="uri" xlink:href="http://dx.doi.org/10.1371/journal.pone.0039873" xlink:type="simple">10.1371/journal.pone.0039873</ext-link></mixed-citation></ref></ref-list></tp:taxon-treatment>
