# Supplementary material for: An overview of the Mediterranean cave-dwelling horny sponges (Porifera, Demospongiae)
Source: Zookeys. 2013 Mar 28;(281):1–68. doi: 10.3897/zookeys.281.4171 (PMC3677383; doi:10.3897/zookeys.281.4171)
Supplement: XML Treatment for Sarcotragus pipetta [file zookeys.281.4171-treatment20.xml]

<!DOCTYPE tp:taxon-treatment
  PUBLIC "-//TaxonX//DTD Taxonomic Treatment Publishing DTD v0 20100105//EN" "tax-treatment-NSO.dtd">
<tp:taxon-treatment xmlns:tp="http://www.plazi.org/taxpub"><tp:treatment-meta><mixed-citation publication-type="journal"><person-group><name><surname>Manconi</surname><given-names>Renata</given-names></name><name><surname>Cadeddu</surname><given-names>Barbara</given-names></name><name><surname>Ledda</surname><given-names>Fabio</given-names></name><name><surname>Pronzato</surname><given-names>Roberto</given-names></name></person-group><article-title>An overview of the Mediterranean cave-dwelling horny sponges (Porifera, Demospongiae)</article-title><source>Zookeys</source><day>28</day><month>3</month><year>2013</year><volume>2013</volume><issue>281</issue><fpage>1</fpage><lpage>68</lpage><pub-id pub-id-type="doi">10.3897/zookeys.281.4171</pub-id></mixed-citation></tp:treatment-meta><tp:nomenclature><tp:taxon-name>
                            <tp:taxon-name-part taxon-name-part-type="genus">Sarcotragus</tp:taxon-name-part>
                            <tp:taxon-name-part taxon-name-part-type="species">pipetta</tp:taxon-name-part>
                        <object-id xmlns:xlink="http://www.w3.org/1999/xlink" xlink:type="simple">http://species-id.net/wiki/Sarcotragus_pipetta</object-id>
								</tp:taxon-name><tp:taxon-authority>(Schmidt, 1868)</tp:taxon-authority><xref ref-type="fig" rid="F22">Fig. 22</xref><tp:nomenclature-citation-list><tp:nomenclature-citation><tp:taxon-name>Hircinia pipetta</tp:taxon-name><comment> Schmidt, 1868: 5.</comment></tp:nomenclature-citation></tp:nomenclature-citation-list></tp:nomenclature><tp:treatment-sec sec-type="Description"><title>Description.</title><p>Growth form massive (10 × 10 cm to 5 × 5 cm) and irregular in the basal portion with 5 to 10 peculiar, unequal, hollow, conical processes (1 to 3 cm high and 1 to 2 cm wide at their base) bearing an apical, circular oscule 1 to 3 mm in diameter. Consistency firm and elastic, difficult to tear. Colour in formalin from light brown to <!--PageBreak-->dark violet-brown to rarely greyish azure <italic>in vivo</italic> (Mitigliano cave). Dermal membrane with fine particles of sand. Conules <italic>ca</italic>. 0.5 mm in height, rather irregularly distributed (1 to 3 mm apart). Skeleton reticulate with meshes 2–3 mm in diameter. Primary fibres with fasciculate architecture, with a central fibre (50 to 150 µm thick) cored by small inclusions (mainly sand) irregularly surrounded by a trellis of thinner fibres (20 to 40 µm thick), free of inclusions. These complex fibres assume here and there the shape of a perforated plate (400–700 µm in diameter). Secondary fibres simple, moderately cored by foreign matter, generally narrow at their centre and anastomosing to the main fibres by root-like processes. Filaments up to 6.5 µm in thickness.
                        </p><!--PageBreak--></tp:treatment-sec><tp:treatment-sec sec-type="Habitat"><title>Habitat.</title><p>Cave, rocky bottom, coralligenous community. Bathymetric range 8–120 m.</p></tp:treatment-sec><tp:treatment-sec sec-type="Mediterranean caves"><title>Mediterranean caves.</title><p>Mitigliano Cave (Central Tyrrhenian Sea) (<xref ref-type="bibr" rid="B67">Pansini and Pronzato 1982</xref>; <xref ref-type="bibr" rid="B3">Balduzzi et al. 1989</xref>; <xref ref-type="bibr" rid="B74">Pronzato and Manconi 2011</xref>).
                        </p><fig id="F22" position="float" orientation="portrait"><label>Figure 22</label><caption><p><italic><tp:taxon-name>Sarcotragus pipetta</tp:taxon-name></italic>. <bold>a</bold> living specimen in the Mitigliano Cave <bold>b</bold> type specimen 15495 from the Algerian coasts of the Schmidt’s collection in the Landes Museum Joanneum of Graz <bold>c</bold> skeletal network close to the sponge surface (LM) with ascending primary fibres supporting conules and filaments.</p></caption><graphic xmlns:xlink="http://www.w3.org/1999/xlink" xlink:href="ZooKeys-281-001-g022.jpg" position="float" orientation="portrait" xlink:type="simple"/></fig></tp:treatment-sec><ref-list><ref id="B67"><mixed-citation xmlns:xlink="http://www.w3.org/1999/xlink" xlink:type="simple"><person-group><name name-style="western"><surname>Pansini</surname><given-names>M.</given-names></name><name name-style="western"><surname>Pronzato</surname><given-names>R.</given-names></name></person-group> (<year>1982</year>)<article-title> Distribuzione ed ecologia dei poriferi nella grotta di Mitigliano (penisola Sorrentina).</article-title><source>Bollettino dei Musei e degli Istituti di Biologia Università di Genova </source><volume>50</volume>: <fpage>287</fpage>-<lpage>293</lpage>.</mixed-citation></ref><ref id="B3"><mixed-citation xmlns:xlink="http://www.w3.org/1999/xlink" xlink:type="simple"><person-group><name name-style="western"><surname>Balduzzi</surname><given-names>A</given-names></name><name name-style="western"><surname>Bianchi</surname><given-names>CN</given-names></name><name name-style="western"><surname>Boero</surname><given-names>F</given-names></name><name name-style="western"><surname>Cattaneo-Vietti</surname><given-names>R</given-names></name><name name-style="western"><surname>Pansini</surname><given-names>M</given-names></name><name name-style="western"><surname>Sarà</surname><given-names>M</given-names></name></person-group> (<year>1989</year>)<article-title> The suspension – feeder communities of a Mediterranean sea cave.</article-title> In: <person-group><name name-style="western"><surname>Ros</surname><given-names>JD</given-names></name></person-group> (<role>Ed.</role>) <issue-title>Topics in marine biology.</issue-title><source>Scientia Marina 53(2–3)</source>: <fpage>387</fpage>-<lpage>395</lpage>.</mixed-citation></ref><ref id="B74"><mixed-citation xmlns:xlink="http://www.w3.org/1999/xlink" xlink:type="simple"><person-group><name name-style="western"><surname>Pronzato</surname><given-names>R</given-names></name><name name-style="western"><surname>Manconi</surname><given-names>R</given-names></name></person-group> (<year>2011</year>)<source> Class Demospongiae. Orders Dendroceratida, Dictyoceratida, Verongida, Halisarcida. In: Pansini M, Manconi R, Pronzato R (Eds) Fauna d’Italia. Porifera I. Calcarea, Demospongiae (partim), Hexactinellida, Homoscleromorpha. vol. 46, p. 245–340, Calderini-Il Sole 24 Ore, Bologna.</source></mixed-citation></ref></ref-list></tp:taxon-treatment>
