# Supplementary material for: An overview of the Mediterranean cave-dwelling horny sponges (Porifera, Demospongiae)
Source: Zookeys. 2013 Mar 28;(281):1–68. doi: 10.3897/zookeys.281.4171 (PMC3677383; doi:10.3897/zookeys.281.4171)
Supplement: XML Treatment for Coscinoderma sporadense [file zookeys.281.4171-treatment22.xml]

<!DOCTYPE tp:taxon-treatment
  PUBLIC "-//TaxonX//DTD Taxonomic Treatment Publishing DTD v0 20100105//EN" "tax-treatment-NSO.dtd">
<tp:taxon-treatment xmlns:tp="http://www.plazi.org/taxpub"><tp:treatment-meta><mixed-citation publication-type="journal"><person-group><name><surname>Manconi</surname><given-names>Renata</given-names></name><name><surname>Cadeddu</surname><given-names>Barbara</given-names></name><name><surname>Ledda</surname><given-names>Fabio</given-names></name><name><surname>Pronzato</surname><given-names>Roberto</given-names></name></person-group><article-title>An overview of the Mediterranean cave-dwelling horny sponges (Porifera, Demospongiae)</article-title><source>Zookeys</source><day>28</day><month>3</month><year>2013</year><volume>2013</volume><issue>281</issue><fpage>1</fpage><lpage>68</lpage><pub-id pub-id-type="doi">10.3897/zookeys.281.4171</pub-id></mixed-citation></tp:treatment-meta><tp:nomenclature><tp:taxon-name>
                            <tp:taxon-name-part taxon-name-part-type="genus">Coscinoderma</tp:taxon-name-part>
                            <tp:taxon-name-part taxon-name-part-type="species">sporadense</tp:taxon-name-part>
                        <object-id xmlns:xlink="http://www.w3.org/1999/xlink" xlink:type="simple">http://species-id.net/wiki/Coscinoderma_sporadense</object-id>
								</tp:taxon-name><tp:taxon-authority>Voultsiadou-Koukoura, Van Soest and Koukouras, 1991</tp:taxon-authority><xref ref-type="fig" rid="F24">Fig. 24</xref><tp:nomenclature-citation-list><tp:nomenclature-citation><tp:taxon-name>Coscinoderma sporadense</tp:taxon-name><comment> Voultsiadou-Koukoura, Van Soest and Koukouras, 1991: 195.</comment></tp:nomenclature-citation></tp:nomenclature-citation-list></tp:nomenclature><tp:treatment-sec sec-type="Description"><title>Description.</title><p>Growth form massive, cushion shaped, lobose (6 to 30 cm<sup>2</sup> surface area, <italic>ca</italic>. 5 mm avg thickness). Colour light brown, lighter in formalin. Consistency soft, spongy and compressible. Surface conulose with conules <italic>ca</italic>. 1 mm in height and 2–4 mm apart. Oscules few (2–4 mm in diameter). Ostia visible in some areas with a diameter of 50–200 µm. Ectosome (100–350 µm in thickness) detachable and armoured with sand grains and foreign spicules.
                        </p><!--PageBreak--><!--PageBreak--><p>Ascending primary fibres (50–80 µm in diameter) cored with foreign material to such a degree that sometimes spongin is hardly visible. Foreign material usually sand grains mixed with low amounts of spicules, although some fibres cored exclusively with spicules. Primary fibres connected to a dense, irregular, network of secondary fibres which, in the vicinity of the primary fibres, has the form of a perforated plate. Secondary fibres (10–40 µm in diameter) often with rounded or broadly acute free tips, thin and hardly anastomosing. The secondary network, in its greater part, resembles an unwound clew.</p></tp:treatment-sec><tp:treatment-sec sec-type="Habitat"><title>Habitat.</title><p>Cave, rocky bottom. Bathymetric range 3–15 m.</p></tp:treatment-sec><tp:treatment-sec sec-type="Mediterranean Caves"><title>Mediterranean Caves.</title><p>Youra Cave (Sporades Islands, Northern Aegean Sea) (<xref ref-type="bibr" rid="B129">Voultsiadou-Koukoura et al. 1991</xref>; <xref ref-type="bibr" rid="B74">Pronzato and Manconi 2011</xref>).
                        </p><fig id="F24" position="float" orientation="portrait"><label>Figure 24</label><caption><p><italic><tp:taxon-name>Coscinoderma sporadense</tp:taxon-name></italic>. <bold>a</bold> type specimen <bold>b, c</bold> network architecture of almost transparent secondary fibres <bold>d</bold> connections between primary and secondary fibres <bold>e</bold> primary fibre completely cored by inclusions <bold>f</bold> close-up of the sponge’s surface engulfing mineral grains and spicules. <bold>a–f</bold> modified from <xref ref-type="bibr" rid="B129">Voultsiadou-Koukoura et al. (1991)</xref>.</p></caption><graphic xmlns:xlink="http://www.w3.org/1999/xlink" xlink:href="ZooKeys-281-001-g024.jpg" position="float" orientation="portrait" xlink:type="simple"/></fig></tp:treatment-sec><ref-list><ref id="B129"><mixed-citation xmlns:xlink="http://www.w3.org/1999/xlink" xlink:type="simple"><person-group><name name-style="western"><surname>Voultsiadou-Koukoura</surname><given-names>E</given-names></name><name name-style="western"><surname>Van Soest</surname><given-names>RWM</given-names></name><name name-style="western"><surname>Koukouras</surname><given-names>A</given-names></name></person-group> (<year>1991</year>)<article-title> <italic>Coscinoderma sporadense</italic> sp.n. from the Aegean Sea with comments on <italic>Coscinoderma confragosum</italic> (Porifera, Dictyoceratida).</article-title><source>Zoologica Scripta </source><volume>20</volume> (<issue>3</issue>): <fpage>195</fpage>-<lpage>199</lpage>. doi: <ext-link ext-link-type="uri" xlink:href="http://dx.doi.org/10.1111/j.1463-6409.1991.tb00284.x" xlink:type="simple">10.1111/j.1463-6409.1991.tb00284.x</ext-link></mixed-citation></ref><ref id="B74"><mixed-citation xmlns:xlink="http://www.w3.org/1999/xlink" xlink:type="simple"><person-group><name name-style="western"><surname>Pronzato</surname><given-names>R</given-names></name><name name-style="western"><surname>Manconi</surname><given-names>R</given-names></name></person-group> (<year>2011</year>)<source> Class Demospongiae. Orders Dendroceratida, Dictyoceratida, Verongida, Halisarcida. In: Pansini M, Manconi R, Pronzato R (Eds) Fauna d’Italia. Porifera I. Calcarea, Demospongiae (partim), Hexactinellida, Homoscleromorpha. vol. 46, p. 245–340, Calderini-Il Sole 24 Ore, Bologna.</source></mixed-citation></ref></ref-list></tp:taxon-treatment>
