# Supplementary material for: An overview of the Mediterranean cave-dwelling horny sponges (Porifera, Demospongiae)
Source: Zookeys. 2013 Mar 28;(281):1–68. doi: 10.3897/zookeys.281.4171 (PMC3677383; doi:10.3897/zookeys.281.4171)
Supplement: XML Treatment for Hippospongia communis [file zookeys.281.4171-treatment23.xml]

<!DOCTYPE tp:taxon-treatment
  PUBLIC "-//TaxonX//DTD Taxonomic Treatment Publishing DTD v0 20100105//EN" "tax-treatment-NSO.dtd">
<tp:taxon-treatment xmlns:tp="http://www.plazi.org/taxpub"><tp:treatment-meta><mixed-citation publication-type="journal"><person-group><name><surname>Manconi</surname><given-names>Renata</given-names></name><name><surname>Cadeddu</surname><given-names>Barbara</given-names></name><name><surname>Ledda</surname><given-names>Fabio</given-names></name><name><surname>Pronzato</surname><given-names>Roberto</given-names></name></person-group><article-title>An overview of the Mediterranean cave-dwelling horny sponges (Porifera, Demospongiae)</article-title><source>Zookeys</source><day>28</day><month>3</month><year>2013</year><volume>2013</volume><issue>281</issue><fpage>1</fpage><lpage>68</lpage><pub-id pub-id-type="doi">10.3897/zookeys.281.4171</pub-id></mixed-citation></tp:treatment-meta><tp:nomenclature><tp:taxon-name>
                            <tp:taxon-name-part taxon-name-part-type="genus">Hippospongia</tp:taxon-name-part>
                            <tp:taxon-name-part taxon-name-part-type="species">communis</tp:taxon-name-part>
                        <object-id xmlns:xlink="http://www.w3.org/1999/xlink" xlink:type="simple">http://species-id.net/wiki/Hippospongia_communis</object-id>
								</tp:taxon-name><tp:taxon-authority>(Lamarck, 1813)</tp:taxon-authority><xref ref-type="fig" rid="F25">Fig. 25</xref><tp:nomenclature-citation-list><tp:nomenclature-citation><tp:taxon-name>Spongia communis</tp:taxon-name><comment> Lamarck, 1813: 370.</comment></tp:nomenclature-citation></tp:nomenclature-citation-list></tp:nomenclature><tp:treatment-sec sec-type="Description"><title>Description.</title><p>Growth form massive, rounded. Colour <italic>in vivo</italic> dark grey. Surface with large, sparse conules. Oscules scattered or grouped at the top surface, pre-oscular cavities extremely developed, large subdermal canals radially arranged at oscula. Large cavernous cavities (1–4 cm) irregularly scattered in the choanosome. Skeleton reticulate with ascending main fibres supporting the conules. Primaries (60–100 µm in diameter) twisted, with inclusions (fragments of spicules and mineral granules). Primaries present exclusively as main axis of conules, towards the surface, in some specimens/populations. Secondaries (20–30 µm in diameter) abundant, forming a dense network, without inclusions.
                        </p></tp:treatment-sec><tp:treatment-sec sec-type="Habitat"><title>Habitat.</title><p>Cave, coralligenous community, <italic><tp:taxon-name>Posidonia oceanica</tp:taxon-name></italic> meadow, rocky/detritic/muddy bottom. Bathymetric range 1–200 m.
                        </p></tp:treatment-sec><tp:treatment-sec sec-type="Mediterranean caves"><title>Mediterranean caves.</title><p>Blava, Blue, La Catedral caves (Balearic Sea); Endoume, Figuier, Trèmies caves (Gulf of Lions); Azzurra, Mago caves (Central Tyrrhenian Sea) (<xref ref-type="bibr" rid="B70">Pouliquen 1972</xref>; <xref ref-type="bibr" rid="B80">Pulitzer-Finali and Pronzato 1976</xref>, <xref ref-type="bibr" rid="B81">1980</xref>; <xref ref-type="bibr" rid="B28">Cinelli et al. 1977</xref>; <xref ref-type="bibr" rid="B69">Pansini et al. 1977</xref>; <xref ref-type="bibr" rid="B79">Pulitzer-Finali 1977</xref>; <xref ref-type="bibr" rid="B18">Bibiloni et al. 1989</xref>; <xref ref-type="bibr" rid="B55">Martì et al. 2004</xref>; <xref ref-type="bibr" rid="B113">Turon et al. 2009</xref>; <xref ref-type="bibr" rid="B74">Pronzato and Manconi 2011</xref>).
                        </p><fig id="F25" position="float" orientation="portrait"><label>Figure 25</label><caption><p><italic><tp:taxon-name>Hippospongia communis</tp:taxon-name></italic>. <bold>a</bold> a large, over 25 cm, specimen collected along the Libyan coast <bold>b, c</bold> skeletal network with tips of primary cored fibres supporting conules at the sponge surface <bold>d</bold> ascending tracts of primary fibres in the choanosome.</p></caption><graphic xmlns:xlink="http://www.w3.org/1999/xlink" xlink:href="ZooKeys-281-001-g025.jpg" position="float" orientation="portrait" xlink:type="simple"/></fig></tp:treatment-sec><ref-list><ref id="B70"><mixed-citation xmlns:xlink="http://www.w3.org/1999/xlink" xlink:type="simple"><person-group><name name-style="western"><surname>Pouliquen</surname><given-names>L</given-names></name></person-group> (<year>1972</year>)<article-title> Les Spongiaires des grottes sous-marines de la région de Marseille. Ecologie et systématique.</article-title><source>Tethys </source><volume>3</volume> (<issue>4</issue>): <fpage>715</fpage>-<lpage>758</lpage>.</mixed-citation></ref><ref id="B80"><mixed-citation xmlns:xlink="http://www.w3.org/1999/xlink" xlink:type="simple"><person-group><name name-style="western"><surname>Pulitzer-Finali</surname><given-names>G</given-names></name><name name-style="western"><surname>Pronzato</surname><given-names>R</given-names></name></person-group> (<year>1976</year>)<article-title> Report on a collection of sponges from the Bay of Naples. II Keratosa.</article-title><source>Pubblicazioni della Stazione Zoologica di Napoli</source><volume>40</volume>: <fpage>83</fpage>-<lpage>104</lpage>.</mixed-citation></ref><ref id="B81"><mixed-citation xmlns:xlink="http://www.w3.org/1999/xlink" xlink:type="simple"><person-group><name name-style="western"><surname>Pulitzer-Finali</surname><given-names>G</given-names></name><name name-style="western"><surname>Pronzato</surname><given-names>R</given-names></name></person-group> (<year>1980</year>)<article-title> The Keratosa in a collection of Mediterranean sponges, mainly from the Italian coasts.</article-title><source>Annali del Museo Civico di Storia naturale ‘Giacomo Doria’ di Genova</source><volume>83</volume>: <fpage>123</fpage>-<lpage>158</lpage>.</mixed-citation></ref><ref id="B28"><mixed-citation xmlns:xlink="http://www.w3.org/1999/xlink" xlink:type="simple"><person-group><name name-style="western"><surname>Cinelli</surname><given-names>F</given-names></name><name name-style="western"><surname>Fresi</surname><given-names>E</given-names></name><name name-style="western"><surname>Mazzella</surname><given-names>L</given-names></name><name name-style="western"><surname>Pansini</surname><given-names>M</given-names></name><name name-style="western"><surname>Pronzato</surname><given-names>R</given-names></name><name name-style="western"><surname>Svoboda</surname><given-names>A</given-names></name></person-group> (<year>1977</year>)<source> Distribution of benthic phyto- and zoo-coenoses along a light gradient in a superficial marine cave. In: Keegan BF, O’Cèidigh P, Boaden PJS (Eds) Biology of benthic organisms, Pergamon Press, London, 173–183.</source></mixed-citation></ref><ref id="B69"><mixed-citation xmlns:xlink="http://www.w3.org/1999/xlink" xlink:type="simple"><person-group><name name-style="western"><surname>Pansini</surname><given-names>M</given-names></name><name name-style="western"><surname>Pronzato</surname><given-names>R</given-names></name><name name-style="western"><surname>Fresi</surname><given-names>E</given-names></name><name name-style="western"><surname>Cinelli</surname><given-names>F</given-names></name><name name-style="western"><surname>Mazzella</surname><given-names>L</given-names></name><name name-style="western"><surname>Ponticelli</surname><given-names>MP</given-names></name></person-group> (<year>1977</year>)<article-title> Evoluzione delle biocenosi bentoniche di substrato duro lungo un gradiente di luce in una grotta marina superficiale: Poriferi.</article-title> In: Fresi E, Cinelli F (<role>Eds</role>) <issue-title>Atti IX Congresso Nazionale S.</issue-title><source>I.B.M., Lacco Ameno d’Ischia. La Seppia, Firenze</source>: <fpage>315</fpage>-<lpage>330</lpage>.</mixed-citation></ref><ref id="B79"><mixed-citation xmlns:xlink="http://www.w3.org/1999/xlink" xlink:type="simple"><person-group><name name-style="western"><surname>Pulitzer-Finali</surname><given-names>G</given-names></name></person-group> (<year>1977</year>)<article-title> Report on a collection of sponges from the Bay of Naples. III. Hadromerida, Axinellida, Poecilosclerida, Halichondrida, Haplosclerida.</article-title><source>Bollettino dei Musei e degli Istituti di Biologia dell’Università di Genova </source><volume>44</volume>: <fpage>7</fpage>-<lpage>89</lpage>.</mixed-citation></ref><ref id="B18"><mixed-citation xmlns:xlink="http://www.w3.org/1999/xlink" xlink:type="simple"><person-group><name name-style="western"><surname>Bibiloni</surname><given-names>MA</given-names></name><name name-style="western"><surname>Uriz</surname><given-names>MJ</given-names></name><name name-style="western"><surname>Gili</surname><given-names>JM</given-names></name></person-group> (<year>1989</year>)<article-title> Sponge communities in three submarine caves of the Balearic Islands (Western Mediterranean): adaptation and faunistic composition. P.S.Z.N.</article-title><source>Marine Ecology </source><volume>10</volume> (<issue>4</issue>): <fpage>317</fpage>-<lpage>334</lpage>. doi: <ext-link ext-link-type="uri" xlink:href="http://dx.doi.org/10.1111/j.1439-0485.1989.tb00076.x" xlink:type="simple">10.1111/j.1439-0485.1989.tb00076.x</ext-link></mixed-citation></ref><ref id="B55"><mixed-citation xmlns:xlink="http://www.w3.org/1999/xlink" xlink:type="simple"><person-group><name name-style="western"><surname>Martí</surname><given-names>R</given-names></name><name name-style="western"><surname>Uriz</surname><given-names>MJ</given-names></name><name name-style="western"><surname>Ballesteros</surname><given-names>E</given-names></name><name name-style="western"><surname>Turon</surname><given-names>X</given-names></name></person-group> (<year>2004</year>)<article-title> Benthic assemblages in two Mediterranean caves: species diversity and coverage as a function of abiotic parameters and geographic distance.</article-title><source>Journal of the Marine Biological Association United Kingdom </source><volume>84</volume>: <fpage>557</fpage>-<lpage>572</lpage>. doi: <ext-link ext-link-type="uri" xlink:href="http://dx.doi.org/10.1017/S0025315404009567h" xlink:type="simple">10.1017/S0025315404009567h</ext-link></mixed-citation></ref><ref id="B113"><mixed-citation xmlns:xlink="http://www.w3.org/1999/xlink" xlink:type="simple"><person-group><name name-style="western"><surname>Turon</surname><given-names>X</given-names></name><name name-style="western"><surname>Martì</surname><given-names>R</given-names></name><name name-style="western"><surname>Uriz</surname><given-names>MJ</given-names></name></person-group> (<year>2009</year>)<article-title> Chemical bioactivity of sponges along an environmental gradient in a Mediterranean cave.</article-title><source>Scientia Marina </source><volume>73</volume> (<issue>2</issue>): <fpage>387</fpage>-<lpage>397</lpage>. doi: <ext-link ext-link-type="uri" xlink:href="http://dx.doi.org/10.3989/scimar.2009.73n2387" xlink:type="simple">10.3989/scimar.2009.73n2387</ext-link></mixed-citation></ref><ref id="B74"><mixed-citation xmlns:xlink="http://www.w3.org/1999/xlink" xlink:type="simple"><person-group><name name-style="western"><surname>Pronzato</surname><given-names>R</given-names></name><name name-style="western"><surname>Manconi</surname><given-names>R</given-names></name></person-group> (<year>2011</year>)<source> Class Demospongiae. Orders Dendroceratida, Dictyoceratida, Verongida, Halisarcida. In: Pansini M, Manconi R, Pronzato R (Eds) Fauna d’Italia. Porifera I. Calcarea, Demospongiae (partim), Hexactinellida, Homoscleromorpha. vol. 46, p. 245–340, Calderini-Il Sole 24 Ore, Bologna.</source></mixed-citation></ref></ref-list></tp:taxon-treatment>
