# Supplementary material for: An overview of the Mediterranean cave-dwelling horny sponges (Porifera, Demospongiae)
Source: Zookeys. 2013 Mar 28;(281):1–68. doi: 10.3897/zookeys.281.4171 (PMC3677383; doi:10.3897/zookeys.281.4171)
Supplement: XML Treatment for Spongia lamella [file zookeys.281.4171-treatment24.xml]

<!DOCTYPE tp:taxon-treatment
  PUBLIC "-//TaxonX//DTD Taxonomic Treatment Publishing DTD v0 20100105//EN" "tax-treatment-NSO.dtd">
<tp:taxon-treatment xmlns:tp="http://www.plazi.org/taxpub"><tp:treatment-meta><mixed-citation publication-type="journal"><person-group><name><surname>Manconi</surname><given-names>Renata</given-names></name><name><surname>Cadeddu</surname><given-names>Barbara</given-names></name><name><surname>Ledda</surname><given-names>Fabio</given-names></name><name><surname>Pronzato</surname><given-names>Roberto</given-names></name></person-group><article-title>An overview of the Mediterranean cave-dwelling horny sponges (Porifera, Demospongiae)</article-title><source>Zookeys</source><day>28</day><month>3</month><year>2013</year><volume>2013</volume><issue>281</issue><fpage>1</fpage><lpage>68</lpage><pub-id pub-id-type="doi">10.3897/zookeys.281.4171</pub-id></mixed-citation></tp:treatment-meta><tp:nomenclature><tp:taxon-name>
                            <tp:taxon-name-part taxon-name-part-type="genus">Spongia</tp:taxon-name-part>
                            <tp:taxon-name-part taxon-name-part-type="species">lamella</tp:taxon-name-part>
                        <object-id xmlns:xlink="http://www.w3.org/1999/xlink" xlink:type="simple">http://species-id.net/wiki/Spongia_lamella</object-id>
								</tp:taxon-name><tp:taxon-authority>(Schulze, 1879)</tp:taxon-authority><xref ref-type="fig" rid="F26">Fig. 26</xref><tp:nomenclature-citation-list><tp:nomenclature-citation><tp:taxon-name>Euspongia officinalis lamella</tp:taxon-name><comment> Schulze, 1879a: 617.</comment></tp:nomenclature-citation></tp:nomenclature-citation-list></tp:nomenclature><tp:treatment-sec sec-type="Description"><title>Description.</title><p>Growth form vase- or fan-shaped, large (up to over 1 m). Surface finely conulose, inhalant and exhalant openings of the aquiferous system on the outer and <!--PageBreak-->inner sides, respectively, of the vase, or on the opposite sides of the fan. Wall 5–10 mm thick. Inhalant apertures large and irregular. Oscules small with a diameter <italic>ca</italic>. 1.5 mm and grouped in clubs regularly scattered. Colour <italic>in vivo</italic> from grey to brown. Surface <!--PageBreak-->conulose. Ectosomal skeleton covered by a dermal membrane rich of sand, as a network of secondary fibres (15–20 µm in diameter) connected to the apices of primaries. Choanosomal skeleton as an irregular network of secondaries (20–40 µm in diameter) with evident tracts of primary fibres (50–80 µm in diameter) extended between inner and outer surfaces. Primary fibres cored by mineral inclusions.
                        </p></tp:treatment-sec><tp:treatment-sec sec-type="Habitat"><title>Habitat.</title><p>Cave, rocky/muddy/detritic bottom. Bathymetric range from shallow water to 22–300 m.</p></tp:treatment-sec><tp:treatment-sec sec-type="Mediterranean caves"><title>Mediterranean caves.</title><p>Galatea*, Falco*, Bisbe* caves (Sardinian Sea); Trèmies Cave (Gulf of Lions); Bergeggi Cave (Ligurian Sea) (<xref ref-type="bibr" rid="B70">Pouliquen 1972</xref>; <xref ref-type="bibr" rid="B14">Bianchi and Morri 1994</xref>; <xref ref-type="bibr" rid="B53">Manconi et al. 2011</xref>; <xref ref-type="bibr" rid="B74">Pronzato and Manconi 2011</xref>; <xref ref-type="bibr" rid="B26">Cadeddu 2012</xref>).
                        </p><fig id="F26" position="float" orientation="portrait"><label>Figure 26</label><caption><p><italic><tp:taxon-name>Spongia lamella</tp:taxon-name></italic>. <bold>a–c</bold> different growth forms <bold>d</bold> grouped oscules in the inner exhalant sponge surface <bold>e</bold> detail (SEM) of the inhalant apertures <bold>f</bold> detail of sponge surface with mineral grains enclosed in the slim collagenous layer <bold>g</bold> skeletal network of a lamina with abundant, cored primary fibres extended between the inner and outer surfaces, and inter-connected by a network of thinner secondary fibres without inclusions.</p></caption><graphic xmlns:xlink="http://www.w3.org/1999/xlink" xlink:href="ZooKeys-281-001-g026.jpg" position="float" orientation="portrait" xlink:type="simple"/></fig></tp:treatment-sec><ref-list><ref id="B70"><mixed-citation xmlns:xlink="http://www.w3.org/1999/xlink" xlink:type="simple"><person-group><name name-style="western"><surname>Pouliquen</surname><given-names>L</given-names></name></person-group> (<year>1972</year>)<article-title> Les Spongiaires des grottes sous-marines de la région de Marseille. Ecologie et systématique.</article-title><source>Tethys </source><volume>3</volume> (<issue>4</issue>): <fpage>715</fpage>-<lpage>758</lpage>.</mixed-citation></ref><ref id="B14"><mixed-citation xmlns:xlink="http://www.w3.org/1999/xlink" xlink:type="simple"><person-group><name name-style="western"><surname>Bianchi</surname><given-names>CN</given-names></name><name name-style="western"><surname>Morri</surname><given-names>C</given-names></name></person-group> (<year>1994</year>)<source> Studio bionomico comparativo di alcune grotte sommerse: definizione di una scala di confinamento. Memorie dell’Istituto Italiano di Biospeolologia 6: 107–123.</source></mixed-citation></ref><ref id="B53"><mixed-citation xmlns:xlink="http://www.w3.org/1999/xlink" xlink:type="simple"><!--PageBreak--><person-group><name name-style="western"><surname>Manconi</surname><given-names>R</given-names></name><name name-style="western"><surname>Cadeddu</surname><given-names>B</given-names></name><name name-style="western"><surname>Pansini</surname><given-names>M</given-names></name><name name-style="western"><surname>Pronzato</surname><given-names>R</given-names></name><name name-style="western"><surname>Ledda</surname><given-names>FD</given-names></name></person-group> (<year>2011</year>)<article-title> Biodiversity of Sardinian marine caves: sponge fauna.</article-title><source>Biologia Marina Mediterranea </source><volume>18</volume> (<issue>1</issue>): <fpage>258</fpage>-<lpage>259</lpage>.</mixed-citation></ref><ref id="B74"><mixed-citation xmlns:xlink="http://www.w3.org/1999/xlink" xlink:type="simple"><person-group><name name-style="western"><surname>Pronzato</surname><given-names>R</given-names></name><name name-style="western"><surname>Manconi</surname><given-names>R</given-names></name></person-group> (<year>2011</year>)<source> Class Demospongiae. Orders Dendroceratida, Dictyoceratida, Verongida, Halisarcida. In: Pansini M, Manconi R, Pronzato R (Eds) Fauna d’Italia. Porifera I. Calcarea, Demospongiae (partim), Hexactinellida, Homoscleromorpha. vol. 46, p. 245–340, Calderini-Il Sole 24 Ore, Bologna.</source></mixed-citation></ref><ref id="B26"><mixed-citation xmlns:xlink="http://www.w3.org/1999/xlink" xlink:type="simple"><person-group><name name-style="western"><surname>Cadeddu</surname><given-names>B</given-names></name></person-group> (<year>2012</year>)<source> Biodiversity assessment in Mediterranean caves: the case of Porifera as model taxon. PhD Thesis, Sassari: University of Sassari (Italy).</source></mixed-citation></ref></ref-list></tp:taxon-treatment>
