# Supplementary material for: An overview of the Mediterranean cave-dwelling horny sponges (Porifera, Demospongiae)
Source: Zookeys. 2013 Mar 28;(281):1–68. doi: 10.3897/zookeys.281.4171 (PMC3677383; doi:10.3897/zookeys.281.4171)
Supplement: XML Treatment for Spongia officinalis [file zookeys.281.4171-treatment26.xml]

<!DOCTYPE tp:taxon-treatment
  PUBLIC "-//TaxonX//DTD Taxonomic Treatment Publishing DTD v0 20100105//EN" "tax-treatment-NSO.dtd">
<tp:taxon-treatment xmlns:tp="http://www.plazi.org/taxpub"><tp:treatment-meta><mixed-citation publication-type="journal"><person-group><name><surname>Manconi</surname><given-names>Renata</given-names></name><name><surname>Cadeddu</surname><given-names>Barbara</given-names></name><name><surname>Ledda</surname><given-names>Fabio</given-names></name><name><surname>Pronzato</surname><given-names>Roberto</given-names></name></person-group><article-title>An overview of the Mediterranean cave-dwelling horny sponges (Porifera, Demospongiae)</article-title><source>Zookeys</source><day>28</day><month>3</month><year>2013</year><volume>2013</volume><issue>281</issue><fpage>1</fpage><lpage>68</lpage><pub-id pub-id-type="doi">10.3897/zookeys.281.4171</pub-id></mixed-citation></tp:treatment-meta><tp:nomenclature><tp:taxon-name>
                            <tp:taxon-name-part taxon-name-part-type="genus">Spongia</tp:taxon-name-part>
                            <tp:taxon-name-part taxon-name-part-type="species">officinalis</tp:taxon-name-part>
                        <object-id xmlns:xlink="http://www.w3.org/1999/xlink" xlink:type="simple">http://species-id.net/wiki/Spongia_officinalis</object-id>
								</tp:taxon-name><tp:taxon-authority>Linnaeus, 1759</tp:taxon-authority><xref ref-type="fig" rid="F28">Fig. 28</xref><tp:nomenclature-citation-list><tp:nomenclature-citation><tp:taxon-name>Spongia officinalis</tp:taxon-name><comment> Linnaeus, 1759: 1348 (<italic>partim</italic>).</comment></tp:nomenclature-citation></tp:nomenclature-citation-list></tp:nomenclature><tp:treatment-sec sec-type="Description"><title>Description.</title><p>Growth form massive-lobate, surface finely conulose, single oscules scattered or at the apex of lobes, pre-oscular cavities well evident. Colour <italic>in vivo</italic> from light grey to black. Ectosomal skeleton as apices of primary fibres joining secondary fibres to form the conical reticulum which supports the conules. Choanosomal skeleton: network dense with irregular polygonal meshes of secondaries joining to form ascending primaries. Primary fibres (50–100 µm in diameter) typically twisted with ornamentations as parallel ridges along the main fibre axis mainly developed and evident towards the surface, cored with sand grains and spicules. Secondaries (20–35 µm in diameter) with ornamentations as <!--PageBreak-->parallel ridges along the main fibre axis, twisted and characterised by concentric layers of compact spongin surrounding the compact axial core without inclusions.
                        </p></tp:treatment-sec><tp:treatment-sec sec-type="Habitat"><title>Habitat.</title><p>Cave, coralligenous community, rocky/detritic/muddy/sandy bottom, lagoon, coralligenous community, <italic><tp:taxon-name>Posidonia oceanica</tp:taxon-name></italic> meadow. Bathymetric range 1–70 m.
                        </p></tp:treatment-sec><tp:treatment-sec sec-type="Mediterranean caves"><title>Mediterranean caves.</title><p>Meda Petita, Petita de la Vaca caves (Balearic Sea); Falco*, Bisbe* caves (Sardinian Sea); Endoume, Figuiers, Trèmies, Niolon, Bagaud caves (Gulf of Lions); Bergeggi, Eastern-Bonassola, Zoagli-Chiavari caves (Ligurian Sea); Azzurra, Isolotto, Mago, Misteri, Tuffo Tuffo caves (Central Tyrrhenian Sea); Taccio Vecchio 1 Cave-Lampedusa*, Cani Islands Tunnel (Sicily Channel); Leuca caves (Ionian Sea); Croatian, Vrbnik-Krk caves (Northern Adriatic Sea); Pagliai, Regina caves (Southern Adriatic Sea) (<xref ref-type="bibr" rid="B47">Laborel and Vacelet 1958</xref>; <xref ref-type="bibr" rid="B91">Sarà 1959</xref>, <xref ref-type="bibr" rid="B97">1964a</xref>; <xref ref-type="bibr" rid="B116">Vacelet 1959</xref>; <xref ref-type="bibr" rid="B46">Labate 1965</xref>; <xref ref-type="bibr" rid="B88">Rützler 1966</xref>; <xref ref-type="bibr" rid="B70">Pouliquen 1972</xref>; <xref ref-type="bibr" rid="B80">Pulitzer-Finali and Pronzato 1976</xref>, <xref ref-type="bibr" rid="B81">1980</xref>; <xref ref-type="bibr" rid="B28">Cinelli et al. 1977</xref>; <xref ref-type="bibr" rid="B69">Pansini et al. 1977</xref>; <xref ref-type="bibr" rid="B79">Pulitzer-Finali 1977</xref>; <xref ref-type="bibr" rid="B16">Bibiloni et al. 1984a</xref>, <xref ref-type="bibr" rid="B17">b</xref>; <xref ref-type="bibr" rid="B15">Bianchi et al. 1986</xref>; <xref ref-type="bibr" rid="B1">Arko-Pjevac et al. 2001</xref>; <xref ref-type="bibr" rid="B5">Ben Mustapha et al. 2002</xref>; <xref ref-type="bibr" rid="B42">Harmelin et al. 2003</xref>; <xref ref-type="bibr" rid="B53">Manconi et al. 2011</xref>; <xref ref-type="bibr" rid="B74">Pronzato and Manconi 2011</xref>; <xref ref-type="bibr" rid="B2">Bakran-Petricioli et al. 2012</xref>; <xref ref-type="bibr" rid="B26">Cadeddu 2012</xref>).
                        </p><fig id="F28" position="float" orientation="portrait"><label>Figure 28</label><caption><p><italic><tp:taxon-name>Spongia officinalis</tp:taxon-name></italic>. <bold>a</bold> massive large living specimen (<italic>ca</italic>. 25 cm) showing a finely conulose surface with scattered small oscula <bold>b</bold> close up of the conulose surface covered by a thin uncellularized collagenous layer (SEM) <bold>c</bold> magnifications of an inhalant cribrose basal area (SEM) <bold>d</bold> conules at the spongin skeleton surface (SEM) <bold>e</bold> twisted surface of secondary fibres (SEM). <bold>b, c</bold> modified from <xref ref-type="bibr" rid="B75">Pronzato et al. (1998)</xref> <bold>d, e</bold> modified from Pronzato &amp; Manconi (2008) <bold>b, d</bold> scale bars in mm.</p></caption><graphic xmlns:xlink="http://www.w3.org/1999/xlink" xlink:href="ZooKeys-281-001-g028.jpg" position="float" orientation="portrait" xlink:type="simple"/></fig></tp:treatment-sec><ref-list><ref id="B75"><mixed-citation xmlns:xlink="http://www.w3.org/1999/xlink" xlink:type="simple"><person-group><name name-style="western"><surname>Pronzato</surname><given-names>R</given-names></name><name name-style="western"><surname>Bavestrello</surname><given-names>G</given-names></name><name name-style="western"><surname>Cerrano</surname><given-names>C</given-names></name></person-group> (<year>1998</year>)<article-title> Morpho-functional adaptations of three species of <italic>Spongia</italic> (Porifera, Demospongiae) from a Mediterranean cliff.</article-title><source>Bulletin of Marine Science </source><volume>63</volume> (<issue>2</issue>): <fpage>317</fpage>-<lpage>328</lpage>.</mixed-citation></ref><ref id="B47"><mixed-citation xmlns:xlink="http://www.w3.org/1999/xlink" xlink:type="simple"><person-group><name name-style="western"><surname>Laborel</surname><given-names>J</given-names></name><name name-style="western"><surname>Vacelet</surname><given-names>J</given-names></name></person-group> (<year>1958</year>)<article-title> Etude des peuplements d’une grotte sous-marine du Golfe de Marseille.</article-title><source>Bulletin de l’Institut Océanographique de Monaco </source><volume>55</volume> (<issue>1120</issue>): <fpage>1</fpage>-<lpage>20</lpage>.</mixed-citation></ref><ref id="B91"><mixed-citation xmlns:xlink="http://www.w3.org/1999/xlink" xlink:type="simple"><person-group><name name-style="western"><surname>Sarà</surname><given-names>M</given-names></name></person-group> (<year>1959</year>)<article-title> Considerazioni sulla distribuzione ed ecologia dei Poriferi nelle grotte.</article-title><source>Annuario dell’Istituto e Museo di Zoologia dell’Università di Napoli </source><volume>11</volume>: <fpage>1</fpage>-<lpage>7</lpage>.</mixed-citation></ref><ref id="B97"><mixed-citation xmlns:xlink="http://www.w3.org/1999/xlink" xlink:type="simple"><person-group><name name-style="western"><surname>Sarà</surname><given-names>M</given-names></name></person-group> (<year>1964a</year>)<article-title> Distribuzione ed ecologia dei Poriferi in acque superficiali della Riviera ligure di Levante.</article-title><source>Archivio Zoologico Italiano</source><volume>49</volume>: <fpage>181</fpage>-<lpage>248</lpage>.</mixed-citation></ref><ref id="B116"><mixed-citation xmlns:xlink="http://www.w3.org/1999/xlink" xlink:type="simple"><person-group><name name-style="western"><surname>Vacelet</surname><given-names>J</given-names></name></person-group> (<year>1959</year>)<article-title> Répartition générale des éponges et systématique des éponges cornées de la région de Marseille et de quelque station Méditerranée.</article-title><source>Recueil des Travaux de la Station Marine d’Endoume, Marseille</source><volume>26</volume> (<issue>16</issue>): <fpage>1</fpage>-<lpage>101</lpage>.</mixed-citation></ref><ref id="B46"><mixed-citation xmlns:xlink="http://www.w3.org/1999/xlink" xlink:type="simple"><person-group><name name-style="western"><surname>Labate</surname><given-names>M</given-names></name></person-group> (<year>1965</year>)<article-title> Ecologia dei Poriferi della Grotta della Regina.</article-title><source>Italian Journal of Zoology </source><volume>32</volume> (<issue>1</issue>): <fpage>541</fpage>-<lpage>553</lpage>.</mixed-citation></ref><ref id="B88"><mixed-citation xmlns:xlink="http://www.w3.org/1999/xlink" xlink:type="simple"><person-group><name name-style="western"><surname>Rützler</surname><given-names>K</given-names></name></person-group> (<year>1966</year>)<article-title> Die Poriferen einer sorrentiner Höhle. Ergebnisse der Österreichischen Tyrrhenia-Expedition 1952.</article-title><source>Zoologischer Anzeiger </source><volume>176</volume> (<issue>5</issue>): <fpage>303</fpage>-<lpage>319</lpage>.</mixed-citation></ref><ref id="B70"><mixed-citation xmlns:xlink="http://www.w3.org/1999/xlink" xlink:type="simple"><person-group><name name-style="western"><surname>Pouliquen</surname><given-names>L</given-names></name></person-group> (<year>1972</year>)<article-title> Les Spongiaires des grottes sous-marines de la région de Marseille. Ecologie et systématique.</article-title><source>Tethys </source><volume>3</volume> (<issue>4</issue>): <fpage>715</fpage>-<lpage>758</lpage>.</mixed-citation></ref><ref id="B80"><mixed-citation xmlns:xlink="http://www.w3.org/1999/xlink" xlink:type="simple"><person-group><name name-style="western"><surname>Pulitzer-Finali</surname><given-names>G</given-names></name><name name-style="western"><surname>Pronzato</surname><given-names>R</given-names></name></person-group> (<year>1976</year>)<article-title> Report on a collection of sponges from the Bay of Naples. II Keratosa.</article-title><source>Pubblicazioni della Stazione Zoologica di Napoli</source><volume>40</volume>: <fpage>83</fpage>-<lpage>104</lpage>.</mixed-citation></ref><ref id="B81"><mixed-citation xmlns:xlink="http://www.w3.org/1999/xlink" xlink:type="simple"><person-group><name name-style="western"><surname>Pulitzer-Finali</surname><given-names>G</given-names></name><name name-style="western"><surname>Pronzato</surname><given-names>R</given-names></name></person-group> (<year>1980</year>)<article-title> The Keratosa in a collection of Mediterranean sponges, mainly from the Italian coasts.</article-title><source>Annali del Museo Civico di Storia naturale ‘Giacomo Doria’ di Genova</source><volume>83</volume>: <fpage>123</fpage>-<lpage>158</lpage>.</mixed-citation></ref><ref id="B28"><mixed-citation xmlns:xlink="http://www.w3.org/1999/xlink" xlink:type="simple"><person-group><name name-style="western"><surname>Cinelli</surname><given-names>F</given-names></name><name name-style="western"><surname>Fresi</surname><given-names>E</given-names></name><name name-style="western"><surname>Mazzella</surname><given-names>L</given-names></name><name name-style="western"><surname>Pansini</surname><given-names>M</given-names></name><name name-style="western"><surname>Pronzato</surname><given-names>R</given-names></name><name name-style="western"><surname>Svoboda</surname><given-names>A</given-names></name></person-group> (<year>1977</year>)<source> Distribution of benthic phyto- and zoo-coenoses along a light gradient in a superficial marine cave. In: Keegan BF, O’Cèidigh P, Boaden PJS (Eds) Biology of benthic organisms, Pergamon Press, London, 173–183.</source></mixed-citation></ref><ref id="B69"><mixed-citation xmlns:xlink="http://www.w3.org/1999/xlink" xlink:type="simple"><person-group><name name-style="western"><surname>Pansini</surname><given-names>M</given-names></name><name name-style="western"><surname>Pronzato</surname><given-names>R</given-names></name><name name-style="western"><surname>Fresi</surname><given-names>E</given-names></name><name name-style="western"><surname>Cinelli</surname><given-names>F</given-names></name><name name-style="western"><surname>Mazzella</surname><given-names>L</given-names></name><name name-style="western"><surname>Ponticelli</surname><given-names>MP</given-names></name></person-group> (<year>1977</year>)<article-title> Evoluzione delle biocenosi bentoniche di substrato duro lungo un gradiente di luce in una grotta marina superficiale: Poriferi.</article-title> In: Fresi E, Cinelli F (<role>Eds</role>) <issue-title>Atti IX Congresso Nazionale S.</issue-title><source>I.B.M., Lacco Ameno d’Ischia. La Seppia, Firenze</source>: <fpage>315</fpage>-<lpage>330</lpage>.</mixed-citation></ref><ref id="B79"><mixed-citation xmlns:xlink="http://www.w3.org/1999/xlink" xlink:type="simple"><person-group><name name-style="western"><surname>Pulitzer-Finali</surname><given-names>G</given-names></name></person-group> (<year>1977</year>)<article-title> Report on a collection of sponges from the Bay of Naples. III. Hadromerida, Axinellida, Poecilosclerida, Halichondrida, Haplosclerida.</article-title><source>Bollettino dei Musei e degli Istituti di Biologia dell’Università di Genova </source><volume>44</volume>: <fpage>7</fpage>-<lpage>89</lpage>.</mixed-citation></ref><ref id="B16"><mixed-citation xmlns:xlink="http://www.w3.org/1999/xlink" xlink:type="simple"><person-group><name name-style="western"><surname>Bibiloni</surname><given-names>A</given-names></name><name name-style="western"><surname>Olivella</surname><given-names>I</given-names></name><name name-style="western"><surname>Ros</surname><given-names>J</given-names></name></person-group> (<year>1984a</year>)<article-title> Les esponges de les Illes Medes.</article-title> In: Ros J, Olivella I, Gili JM (<role>Eds</role>)2 <issue-title>Els sistemes naturals de les Illes Medes.</issue-title><source>Barcelona: Arxius de la Secciò de Ciéncies</source>: <fpage>383</fpage>-<lpage>405</lpage>.</mixed-citation></ref><ref id="B17"><mixed-citation xmlns:xlink="http://www.w3.org/1999/xlink" xlink:type="simple"><person-group><name name-style="western"><surname>Bibiloni</surname><given-names>MA</given-names></name><name name-style="western"><surname>Gili</surname><given-names>JM</given-names></name><name name-style="western"><surname>Ros</surname><given-names>J</given-names></name></person-group> (<year>1984b</year>)<article-title> Les coves submarines de les Illes Mèdes.</article-title> In: Ros J, Aragonès J, Olivella I, Prats I, Gili JM, Sardà JM (<role>Eds</role>) <issue-title>Els Sistemes Naturals de les Illes Mèdes.</issue-title><source>Instituciò Catalana d’Història Natural i Societat Catalana de Biologia</source>: <fpage>708</fpage>-<lpage>735</lpage>.</mixed-citation></ref><ref id="B15"><mixed-citation xmlns:xlink="http://www.w3.org/1999/xlink" xlink:type="simple"><person-group><name name-style="western"><surname>Bianchi</surname><given-names>CN</given-names></name><name name-style="western"><surname>Cevasco</surname><given-names>MG</given-names></name><name name-style="western"><surname>Diviacco</surname><given-names>G</given-names></name><name name-style="western"><surname>Morri</surname><given-names>C</given-names></name></person-group> (<year>1986</year>)<article-title> Primi risultati di una ricerca ecologica sulla grotta marina di Bergeggi (Savona).</article-title><source>Bollettino dei Musei e degli Istituti di Biologia dell’Università di Genova </source><volume>52</volume>: <fpage>267</fpage>-<lpage>293</lpage>.</mixed-citation></ref><ref id="B1"><mixed-citation xmlns:xlink="http://www.w3.org/1999/xlink" xlink:type="simple"><person-group><name name-style="western"><surname>Arko-Pjevac</surname><given-names>M</given-names></name><name name-style="western"><surname>Benac</surname><given-names>C</given-names></name><name name-style="western"><surname>Kovacic</surname><given-names>M</given-names></name><name name-style="western"><surname>Kirincic</surname><given-names>M</given-names></name></person-group> (<year>2001</year>)<article-title> A submarine cave at the Island of KRK (North Adriatic Sea).</article-title><source>Natura Croatica </source><volume>10</volume> (<issue>3</issue>): <fpage>163</fpage>-<lpage>184</lpage>.</mixed-citation></ref><ref id="B5"><mixed-citation xmlns:xlink="http://www.w3.org/1999/xlink" xlink:type="simple"><person-group><name name-style="western"><surname>Ben Mustapha</surname><given-names>K</given-names></name><name name-style="western"><surname>Komatsu</surname><given-names>K</given-names></name><name name-style="western"><surname>Hattour</surname><given-names>A</given-names></name><name name-style="western"><surname>Sammari</surname><given-names>C</given-names></name><name name-style="western"><surname>Zarrouk</surname><given-names>S</given-names></name><name name-style="western"><surname>Souissi</surname><given-names>A</given-names></name><name name-style="western"><surname>El</surname><given-names>Abed A</given-names></name></person-group> (<year>2002</year>)<article-title> Tunisian megabenthos from infra (<italic>Posidonia</italic> meadows) and circalittoral (coralligenous) sites.</article-title><source>Bulletin de l’Institut National Scientifique et Technique d’Océanographie et de Pêche de Salammbô </source><volume>29</volume>: <fpage>23</fpage>-<lpage>36</lpage>.</mixed-citation></ref><ref id="B42"><mixed-citation xmlns:xlink="http://www.w3.org/1999/xlink" xlink:type="simple"><person-group><name name-style="western"><surname>Harmelin</surname><given-names>JG</given-names></name><name name-style="western"><surname>Boury-Esnault</surname><given-names>N</given-names></name><name name-style="western"><surname>Fichez</surname><given-names>R</given-names></name><name name-style="western"><surname>Vacelet</surname><given-names>J</given-names></name><name name-style="western"><surname>Zibrowius</surname><given-names>H</given-names></name></person-group> (<year>2003</year>)<article-title> Peuplement de la grotte sous-marine de l’Ile de Bagaud (Parc National de Port-Cros, France, Méditerranée).</article-title><source>Scientific Reports of the Port-Cros Natural Park </source><volume>19</volume>: <fpage>117</fpage>-<lpage>134</lpage>.</mixed-citation></ref><ref id="B53"><mixed-citation xmlns:xlink="http://www.w3.org/1999/xlink" xlink:type="simple"><!--PageBreak--><person-group><name name-style="western"><surname>Manconi</surname><given-names>R</given-names></name><name name-style="western"><surname>Cadeddu</surname><given-names>B</given-names></name><name name-style="western"><surname>Pansini</surname><given-names>M</given-names></name><name name-style="western"><surname>Pronzato</surname><given-names>R</given-names></name><name name-style="western"><surname>Ledda</surname><given-names>FD</given-names></name></person-group> (<year>2011</year>)<article-title> Biodiversity of Sardinian marine caves: sponge fauna.</article-title><source>Biologia Marina Mediterranea </source><volume>18</volume> (<issue>1</issue>): <fpage>258</fpage>-<lpage>259</lpage>.</mixed-citation></ref><ref id="B74"><mixed-citation xmlns:xlink="http://www.w3.org/1999/xlink" xlink:type="simple"><person-group><name name-style="western"><surname>Pronzato</surname><given-names>R</given-names></name><name name-style="western"><surname>Manconi</surname><given-names>R</given-names></name></person-group> (<year>2011</year>)<source> Class Demospongiae. Orders Dendroceratida, Dictyoceratida, Verongida, Halisarcida. In: Pansini M, Manconi R, Pronzato R (Eds) Fauna d’Italia. Porifera I. Calcarea, Demospongiae (partim), Hexactinellida, Homoscleromorpha. vol. 46, p. 245–340, Calderini-Il Sole 24 Ore, Bologna.</source></mixed-citation></ref><ref id="B2"><mixed-citation xmlns:xlink="http://www.w3.org/1999/xlink" xlink:type="simple"><person-group><name name-style="western"><surname>Bakran-Petricioli</surname><given-names>T</given-names></name><name name-style="western"><surname>Radolovic</surname><given-names>M</given-names></name><name name-style="western"><surname>Petricioli</surname><given-names>D</given-names></name></person-group> (<year>2012</year>)<source> How diverse is sponge fauna in the Adriatic Sea? Zootaxa 3172: 20–38.</source></mixed-citation></ref><ref id="B26"><mixed-citation xmlns:xlink="http://www.w3.org/1999/xlink" xlink:type="simple"><person-group><name name-style="western"><surname>Cadeddu</surname><given-names>B</given-names></name></person-group> (<year>2012</year>)<source> Biodiversity assessment in Mediterranean caves: the case of Porifera as model taxon. PhD Thesis, Sassari: University of Sassari (Italy).</source></mixed-citation></ref></ref-list></tp:taxon-treatment>
