# Supplementary material for: An overview of the Mediterranean cave-dwelling horny sponges (Porifera, Demospongiae)
Source: Zookeys. 2013 Mar 28;(281):1–68. doi: 10.3897/zookeys.281.4171 (PMC3677383; doi:10.3897/zookeys.281.4171)
Supplement: XML Treatment for Spongia virgultosa [file zookeys.281.4171-treatment27.xml]

<!DOCTYPE tp:taxon-treatment
  PUBLIC "-//TaxonX//DTD Taxonomic Treatment Publishing DTD v0 20100105//EN" "tax-treatment-NSO.dtd">
<tp:taxon-treatment xmlns:tp="http://www.plazi.org/taxpub"><tp:treatment-meta><mixed-citation publication-type="journal"><person-group><name><surname>Manconi</surname><given-names>Renata</given-names></name><name><surname>Cadeddu</surname><given-names>Barbara</given-names></name><name><surname>Ledda</surname><given-names>Fabio</given-names></name><name><surname>Pronzato</surname><given-names>Roberto</given-names></name></person-group><article-title>An overview of the Mediterranean cave-dwelling horny sponges (Porifera, Demospongiae)</article-title><source>Zookeys</source><day>28</day><month>3</month><year>2013</year><volume>2013</volume><issue>281</issue><fpage>1</fpage><lpage>68</lpage><pub-id pub-id-type="doi">10.3897/zookeys.281.4171</pub-id></mixed-citation></tp:treatment-meta><tp:nomenclature><tp:taxon-name>
                            <tp:taxon-name-part taxon-name-part-type="genus">Spongia</tp:taxon-name-part>
                            <tp:taxon-name-part taxon-name-part-type="species">virgultosa</tp:taxon-name-part>
                        <object-id xmlns:xlink="http://www.w3.org/1999/xlink" xlink:type="simple">http://species-id.net/wiki/Spongia_virgultosa</object-id>
								</tp:taxon-name><tp:taxon-authority>(Schmidt, 1868)</tp:taxon-authority><xref ref-type="fig" rid="F29">Fig. 29</xref><tp:nomenclature-citation-list><tp:nomenclature-citation><tp:taxon-name>Euspongia virgultosa</tp:taxon-name><comment> Schmidt, 1868: 4.</comment></tp:nomenclature-citation></tp:nomenclature-citation-list></tp:nomenclature><tp:treatment-sec sec-type="Description"><title>Description.</title><p>Growth form encrusting (<italic>ca</italic>. 2–5 cm in diameter), rarely massive (up to 10–15 cm), usually emerging from the substratum only with inhalant and exhalant <!--PageBreak-->funnels (5–15 mm high, 3–5 mm in diameter). Sponge surface irregularly conulose (1–2 mm high, 24 mm apart). Colour from light to very dark brown. Primary fibres (40–50 µm) cored by mineral debris, extremely rare and often absent; secondaries extremely variable (10–50 µm).
                        </p></tp:treatment-sec><tp:treatment-sec sec-type="Habitat"><title>Habitat.</title><p>Cave, coralligenous community, detritic/muddy bottom, lagoon, artificial reef, <italic><tp:taxon-name>Posidonia oceanica</tp:taxon-name></italic> meadow, epibiotic on <italic><tp:taxon-name>Pinna nobilis</tp:taxon-name></italic>. Generally covered by epibionts in turbulent superficial water. Bathymetric range 1–50 m.
                        </p><!--PageBreak--></tp:treatment-sec><tp:treatment-sec sec-type="Mediterranean caves"><title>Mediterranean caves.</title><p>La Catedral, J2, Blue, Meda Petita, Petita de la Vaca, Misidacis caves (Balearic Sea); Galatea*, Falco*, Bisbe* caves (Sardinian Sea); Bear, Troc, Endoume, Figuiers, Trèmies caves (Gulf of Lions); Punta Carega, Manara, Zoagli-Chiavari caves (Ligurian Sea); Azzurra, Isolotto, Mago, Lacco Ameno, Misteri, Gaiola, Tuffo Tuffo, Mitigliano caves (Central Tyrrhenian Sea); Porto Cesareo Cave (Ionian Sea); Croatian caves (Northern Adriatic Sea); Pagliai, Viole, Pecore, Arenile, Coccodrillo, Rondinelle, Bue Marino, Piccolo Ciolo, Marinella, Regina caves (Southern Adriatic Sea); Trypia Spilia, Farà, Ftelio caves (Aegean Sea) (<xref ref-type="bibr" rid="B92">Sarà 1960a</xref>, <xref ref-type="bibr" rid="B93">b</xref>, <xref ref-type="bibr" rid="B94">1961a</xref>, <xref ref-type="bibr" rid="B97">1964a</xref>; <xref ref-type="bibr" rid="B46">Labate 1965</xref>; <xref ref-type="bibr" rid="B88">Rützler 1966</xref>; <xref ref-type="bibr" rid="B22">Boury-Esnault 1971</xref>; <xref ref-type="bibr" rid="B70">Pouliquen 1972</xref>; <xref ref-type="bibr" rid="B69">Pansini et al. 1977</xref>; <xref ref-type="bibr" rid="B81">Pulitzer-Finali and Pronzato 1980</xref>; <xref ref-type="bibr" rid="B67">Pansini and Pronzato 1982</xref>; <xref ref-type="bibr" rid="B16">Bibiloni et al. 1984a</xref>, <xref ref-type="bibr" rid="B18">1989</xref>; <xref ref-type="bibr" rid="B3">Balduzzi et al. 1989</xref>; <xref ref-type="bibr" rid="B31">Corriero et al. 2000</xref>, <xref ref-type="bibr" rid="B30">2004</xref>; <xref ref-type="bibr" rid="B55">Martì et al. 2004</xref>; <xref ref-type="bibr" rid="B74">Pronzato and Manconi 2011</xref>; <xref ref-type="bibr" rid="B2">Bakran-Petricioli et al. 2012</xref>; <xref ref-type="bibr" rid="B26">Cadeddu 2012</xref>; <xref ref-type="bibr" rid="B40">Gerovasileiou and Voultsiadou 2012</xref>).
                        </p><fig id="F29" position="float" orientation="portrait"><label>Figure 29</label><caption><p><italic><tp:taxon-name>Spongia virgultosa</tp:taxon-name></italic>. <bold>a</bold> schematic drawing of the aquiferous system architecture and direction of incurrent and excurrent water flow <bold>b</bold> low magnification of the skeleton (LM) supporting a funnel <bold>c'</bold> spongin skeletons of some specimens showing the exhalant funnels (arrows) of the aquiferous system <bold>c''</bold> blowup of skeleton skeleton characterised by the absence of cored primary fibres (LM) <bold>d</bold> exhalant funnel (SEM) <bold>e</bold> inhalant funnel (SEM). c-e) modified from <xref ref-type="bibr" rid="B75">Pronzato et al. (1998)</xref>. <bold>d, e, f</bold> scale bars in µm.</p></caption><graphic xmlns:xlink="http://www.w3.org/1999/xlink" xlink:href="ZooKeys-281-001-g029.jpg" position="float" orientation="portrait" xlink:type="simple"/></fig></tp:treatment-sec><ref-list><ref id="B75"><mixed-citation xmlns:xlink="http://www.w3.org/1999/xlink" xlink:type="simple"><person-group><name name-style="western"><surname>Pronzato</surname><given-names>R</given-names></name><name name-style="western"><surname>Bavestrello</surname><given-names>G</given-names></name><name name-style="western"><surname>Cerrano</surname><given-names>C</given-names></name></person-group> (<year>1998</year>)<article-title> Morpho-functional adaptations of three species of <italic>Spongia</italic> (Porifera, Demospongiae) from a Mediterranean cliff.</article-title><source>Bulletin of Marine Science </source><volume>63</volume> (<issue>2</issue>): <fpage>317</fpage>-<lpage>328</lpage>.</mixed-citation></ref><ref id="B92"><mixed-citation xmlns:xlink="http://www.w3.org/1999/xlink" xlink:type="simple"><person-group><name name-style="western"><surname>Sarà</surname><given-names>M</given-names></name></person-group> (<year>1960a</year>)<article-title> Poriferi del litorale dell’Isola d’Ischia e loro ripartizione per ambienti.</article-title><source>Pubblicazioni della Stazione Zoologica di Napoli </source><volume>31</volume>: <fpage>421</fpage>-<lpage>472</lpage>.</mixed-citation></ref><ref id="B93"><mixed-citation xmlns:xlink="http://www.w3.org/1999/xlink" xlink:type="simple"><person-group><name name-style="western"><surname>Sarà</surname><given-names>M</given-names></name></person-group> (<year>1960b</year>)<article-title> Aspetti e problemi di una ricerca sinecologica sui Poriferi del golfo di Napoli.</article-title><source>Unione Zoologica Italiana </source><volume>27</volume> (<issue>1</issue>): <fpage>51</fpage>-<lpage>65</lpage>.</mixed-citation></ref><ref id="B94"><mixed-citation xmlns:xlink="http://www.w3.org/1999/xlink" xlink:type="simple"><person-group><name name-style="western"><surname>Sarà</surname><given-names>M</given-names></name></person-group> (<year>1961a</year>)<article-title> Zonazione dei Poriferi nella Grotta “della Gaiola”.</article-title><source>Annuario dell’Istituto e Museo di Zoologia dell’Università di Napoli </source><volume>13</volume> (<issue>1</issue>): <fpage>1</fpage>-<lpage>32</lpage>.</mixed-citation></ref><ref id="B97"><mixed-citation xmlns:xlink="http://www.w3.org/1999/xlink" xlink:type="simple"><person-group><name name-style="western"><surname>Sarà</surname><given-names>M</given-names></name></person-group> (<year>1964a</year>)<article-title> Distribuzione ed ecologia dei Poriferi in acque superficiali della Riviera ligure di Levante.</article-title><source>Archivio Zoologico Italiano</source><volume>49</volume>: <fpage>181</fpage>-<lpage>248</lpage>.</mixed-citation></ref><ref id="B46"><mixed-citation xmlns:xlink="http://www.w3.org/1999/xlink" xlink:type="simple"><person-group><name name-style="western"><surname>Labate</surname><given-names>M</given-names></name></person-group> (<year>1965</year>)<article-title> Ecologia dei Poriferi della Grotta della Regina.</article-title><source>Italian Journal of Zoology </source><volume>32</volume> (<issue>1</issue>): <fpage>541</fpage>-<lpage>553</lpage>.</mixed-citation></ref><ref id="B88"><mixed-citation xmlns:xlink="http://www.w3.org/1999/xlink" xlink:type="simple"><person-group><name name-style="western"><surname>Rützler</surname><given-names>K</given-names></name></person-group> (<year>1966</year>)<article-title> Die Poriferen einer sorrentiner Höhle. Ergebnisse der Österreichischen Tyrrhenia-Expedition 1952.</article-title><source>Zoologischer Anzeiger </source><volume>176</volume> (<issue>5</issue>): <fpage>303</fpage>-<lpage>319</lpage>.</mixed-citation></ref><ref id="B22"><mixed-citation xmlns:xlink="http://www.w3.org/1999/xlink" xlink:type="simple"><!--PageBreak--><person-group><name name-style="western"><surname>Boury-Esnault</surname><given-names>N</given-names></name></person-group> (<year>1971</year>)<article-title> Spongiaires de la zone rocheuse littorale de Banyuls-sur-Mer. II. Systématique.</article-title><source>Vie Milieu </source><volume>22</volume> (<issue>2</issue>): <fpage>287</fpage>-<lpage>349</lpage>.</mixed-citation></ref><ref id="B70"><mixed-citation xmlns:xlink="http://www.w3.org/1999/xlink" xlink:type="simple"><person-group><name name-style="western"><surname>Pouliquen</surname><given-names>L</given-names></name></person-group> (<year>1972</year>)<article-title> Les Spongiaires des grottes sous-marines de la région de Marseille. Ecologie et systématique.</article-title><source>Tethys </source><volume>3</volume> (<issue>4</issue>): <fpage>715</fpage>-<lpage>758</lpage>.</mixed-citation></ref><ref id="B69"><mixed-citation xmlns:xlink="http://www.w3.org/1999/xlink" xlink:type="simple"><person-group><name name-style="western"><surname>Pansini</surname><given-names>M</given-names></name><name name-style="western"><surname>Pronzato</surname><given-names>R</given-names></name><name name-style="western"><surname>Fresi</surname><given-names>E</given-names></name><name name-style="western"><surname>Cinelli</surname><given-names>F</given-names></name><name name-style="western"><surname>Mazzella</surname><given-names>L</given-names></name><name name-style="western"><surname>Ponticelli</surname><given-names>MP</given-names></name></person-group> (<year>1977</year>)<article-title> Evoluzione delle biocenosi bentoniche di substrato duro lungo un gradiente di luce in una grotta marina superficiale: Poriferi.</article-title> In: Fresi E, Cinelli F (<role>Eds</role>) <issue-title>Atti IX Congresso Nazionale S.</issue-title><source>I.B.M., Lacco Ameno d’Ischia. La Seppia, Firenze</source>: <fpage>315</fpage>-<lpage>330</lpage>.</mixed-citation></ref><ref id="B81"><mixed-citation xmlns:xlink="http://www.w3.org/1999/xlink" xlink:type="simple"><person-group><name name-style="western"><surname>Pulitzer-Finali</surname><given-names>G</given-names></name><name name-style="western"><surname>Pronzato</surname><given-names>R</given-names></name></person-group> (<year>1980</year>)<article-title> The Keratosa in a collection of Mediterranean sponges, mainly from the Italian coasts.</article-title><source>Annali del Museo Civico di Storia naturale ‘Giacomo Doria’ di Genova</source><volume>83</volume>: <fpage>123</fpage>-<lpage>158</lpage>.</mixed-citation></ref><ref id="B67"><mixed-citation xmlns:xlink="http://www.w3.org/1999/xlink" xlink:type="simple"><person-group><name name-style="western"><surname>Pansini</surname><given-names>M.</given-names></name><name name-style="western"><surname>Pronzato</surname><given-names>R.</given-names></name></person-group> (<year>1982</year>)<article-title> Distribuzione ed ecologia dei poriferi nella grotta di Mitigliano (penisola Sorrentina).</article-title><source>Bollettino dei Musei e degli Istituti di Biologia Università di Genova </source><volume>50</volume>: <fpage>287</fpage>-<lpage>293</lpage>.</mixed-citation></ref><ref id="B16"><mixed-citation xmlns:xlink="http://www.w3.org/1999/xlink" xlink:type="simple"><person-group><name name-style="western"><surname>Bibiloni</surname><given-names>A</given-names></name><name name-style="western"><surname>Olivella</surname><given-names>I</given-names></name><name name-style="western"><surname>Ros</surname><given-names>J</given-names></name></person-group> (<year>1984a</year>)<article-title> Les esponges de les Illes Medes.</article-title> In: Ros J, Olivella I, Gili JM (<role>Eds</role>)2 <issue-title>Els sistemes naturals de les Illes Medes.</issue-title><source>Barcelona: Arxius de la Secciò de Ciéncies</source>: <fpage>383</fpage>-<lpage>405</lpage>.</mixed-citation></ref><ref id="B18"><mixed-citation xmlns:xlink="http://www.w3.org/1999/xlink" xlink:type="simple"><person-group><name name-style="western"><surname>Bibiloni</surname><given-names>MA</given-names></name><name name-style="western"><surname>Uriz</surname><given-names>MJ</given-names></name><name name-style="western"><surname>Gili</surname><given-names>JM</given-names></name></person-group> (<year>1989</year>)<article-title> Sponge communities in three submarine caves of the Balearic Islands (Western Mediterranean): adaptation and faunistic composition. P.S.Z.N.</article-title><source>Marine Ecology </source><volume>10</volume> (<issue>4</issue>): <fpage>317</fpage>-<lpage>334</lpage>. doi: <ext-link ext-link-type="uri" xlink:href="http://dx.doi.org/10.1111/j.1439-0485.1989.tb00076.x" xlink:type="simple">10.1111/j.1439-0485.1989.tb00076.x</ext-link></mixed-citation></ref><ref id="B3"><mixed-citation xmlns:xlink="http://www.w3.org/1999/xlink" xlink:type="simple"><person-group><name name-style="western"><surname>Balduzzi</surname><given-names>A</given-names></name><name name-style="western"><surname>Bianchi</surname><given-names>CN</given-names></name><name name-style="western"><surname>Boero</surname><given-names>F</given-names></name><name name-style="western"><surname>Cattaneo-Vietti</surname><given-names>R</given-names></name><name name-style="western"><surname>Pansini</surname><given-names>M</given-names></name><name name-style="western"><surname>Sarà</surname><given-names>M</given-names></name></person-group> (<year>1989</year>)<article-title> The suspension – feeder communities of a Mediterranean sea cave.</article-title> In: <person-group><name name-style="western"><surname>Ros</surname><given-names>JD</given-names></name></person-group> (<role>Ed.</role>) <issue-title>Topics in marine biology.</issue-title><source>Scientia Marina 53(2–3)</source>: <fpage>387</fpage>-<lpage>395</lpage>.</mixed-citation></ref><ref id="B31"><mixed-citation xmlns:xlink="http://www.w3.org/1999/xlink" xlink:type="simple"><person-group><name name-style="western"><surname>Corriero</surname><given-names>G</given-names></name><name name-style="western"><surname>Scalera</surname><given-names>Liaci L</given-names></name><name name-style="western"><surname>Ruggiero</surname><given-names>D</given-names></name><name name-style="western"><surname>Pansini</surname><given-names>M</given-names></name></person-group> (<year>2000</year>)<article-title> The Sponge Community of Semi Submerged Mediterranean cave. P.S.Z.N.</article-title><source>: Marine Ecology </source><volume>21</volume> (<issue>1</issue>): <fpage>85</fpage>-<lpage>96</lpage>. doi: <ext-link ext-link-type="uri" xlink:href="http://dx.doi.org/10.1046/j.1439-0485.2000.00655.x" xlink:type="simple">10.1046/j.1439-0485.2000.00655.x</ext-link></mixed-citation></ref><ref id="B30"><mixed-citation xmlns:xlink="http://www.w3.org/1999/xlink" xlink:type="simple"><person-group><name name-style="western"><surname>Corriero</surname><given-names>G</given-names></name><name name-style="western"><surname>Gherardi</surname><given-names>M</given-names></name><name name-style="western"><surname>Giangrande</surname><given-names>A</given-names></name><name name-style="western"><surname>Longo</surname><given-names>C</given-names></name><name name-style="western"><surname>Mercurio</surname><given-names>M</given-names></name><name name-style="western"><surname>Musco</surname><given-names>L</given-names></name><name name-style="western"><surname>Nonnis</surname><given-names>Marzano C</given-names></name></person-group> (<year>2004</year>)<article-title> Inventory and distribution of hard bottom fauna from the marine protected area of Porto Cesareo (Ionian Sea): Porifera and Polychaeta.</article-title><source>Italian Journal of Zoology </source><volume>71</volume>: <fpage>237</fpage>-<lpage>245</lpage>. doi: <ext-link ext-link-type="uri" xlink:href="http://dx.doi.org/10.1080/11250000409356578" xlink:type="simple">10.1080/11250000409356578</ext-link></mixed-citation></ref><ref id="B55"><mixed-citation xmlns:xlink="http://www.w3.org/1999/xlink" xlink:type="simple"><person-group><name name-style="western"><surname>Martí</surname><given-names>R</given-names></name><name name-style="western"><surname>Uriz</surname><given-names>MJ</given-names></name><name name-style="western"><surname>Ballesteros</surname><given-names>E</given-names></name><name name-style="western"><surname>Turon</surname><given-names>X</given-names></name></person-group> (<year>2004</year>)<article-title> Benthic assemblages in two Mediterranean caves: species diversity and coverage as a function of abiotic parameters and geographic distance.</article-title><source>Journal of the Marine Biological Association United Kingdom </source><volume>84</volume>: <fpage>557</fpage>-<lpage>572</lpage>. doi: <ext-link ext-link-type="uri" xlink:href="http://dx.doi.org/10.1017/S0025315404009567h" xlink:type="simple">10.1017/S0025315404009567h</ext-link></mixed-citation></ref><ref id="B74"><mixed-citation xmlns:xlink="http://www.w3.org/1999/xlink" xlink:type="simple"><person-group><name name-style="western"><surname>Pronzato</surname><given-names>R</given-names></name><name name-style="western"><surname>Manconi</surname><given-names>R</given-names></name></person-group> (<year>2011</year>)<source> Class Demospongiae. Orders Dendroceratida, Dictyoceratida, Verongida, Halisarcida. In: Pansini M, Manconi R, Pronzato R (Eds) Fauna d’Italia. Porifera I. Calcarea, Demospongiae (partim), Hexactinellida, Homoscleromorpha. vol. 46, p. 245–340, Calderini-Il Sole 24 Ore, Bologna.</source></mixed-citation></ref><ref id="B2"><mixed-citation xmlns:xlink="http://www.w3.org/1999/xlink" xlink:type="simple"><person-group><name name-style="western"><surname>Bakran-Petricioli</surname><given-names>T</given-names></name><name name-style="western"><surname>Radolovic</surname><given-names>M</given-names></name><name name-style="western"><surname>Petricioli</surname><given-names>D</given-names></name></person-group> (<year>2012</year>)<source> How diverse is sponge fauna in the Adriatic Sea? Zootaxa 3172: 20–38.</source></mixed-citation></ref><ref id="B26"><mixed-citation xmlns:xlink="http://www.w3.org/1999/xlink" xlink:type="simple"><person-group><name name-style="western"><surname>Cadeddu</surname><given-names>B</given-names></name></person-group> (<year>2012</year>)<source> Biodiversity assessment in Mediterranean caves: the case of Porifera as model taxon. PhD Thesis, Sassari: University of Sassari (Italy).</source></mixed-citation></ref><ref id="B40"><mixed-citation xmlns:xlink="http://www.w3.org/1999/xlink" xlink:type="simple"><person-group><name name-style="western"><surname>Gerovasileiou</surname><given-names>V</given-names></name><name name-style="western"><surname>Voultsiadou</surname><given-names>E</given-names></name></person-group> (<year>2012</year>)<article-title> Marine Caves of the Mediterranean Sea: A Sponge Biodiversity Reservoir within a Biodiversity Hotspot.</article-title><source>PLOSone </source><volume>7</volume> (<issue>7</issue>): <fpage>1</fpage>-<lpage>17</lpage>. doi: <ext-link ext-link-type="uri" xlink:href="http://dx.doi.org/10.1371/journal.pone.0039873" xlink:type="simple">10.1371/journal.pone.0039873</ext-link></mixed-citation></ref></ref-list></tp:taxon-treatment>
