# Supplementary material for: An overview of the Mediterranean cave-dwelling horny sponges (Porifera, Demospongiae)
Source: Zookeys. 2013 Mar 28;(281):1–68. doi: 10.3897/zookeys.281.4171 (PMC3677383; doi:10.3897/zookeys.281.4171)
Supplement: XML Treatment for Spongia zimocca [file zookeys.281.4171-treatment28.xml]

<!DOCTYPE tp:taxon-treatment
  PUBLIC "-//TaxonX//DTD Taxonomic Treatment Publishing DTD v0 20100105//EN" "tax-treatment-NSO.dtd">
<tp:taxon-treatment xmlns:tp="http://www.plazi.org/taxpub"><tp:treatment-meta><mixed-citation publication-type="journal"><person-group><name><surname>Manconi</surname><given-names>Renata</given-names></name><name><surname>Cadeddu</surname><given-names>Barbara</given-names></name><name><surname>Ledda</surname><given-names>Fabio</given-names></name><name><surname>Pronzato</surname><given-names>Roberto</given-names></name></person-group><article-title>An overview of the Mediterranean cave-dwelling horny sponges (Porifera, Demospongiae)</article-title><source>Zookeys</source><day>28</day><month>3</month><year>2013</year><volume>2013</volume><issue>281</issue><fpage>1</fpage><lpage>68</lpage><pub-id pub-id-type="doi">10.3897/zookeys.281.4171</pub-id></mixed-citation></tp:treatment-meta><tp:nomenclature><tp:taxon-name>
                            <tp:taxon-name-part taxon-name-part-type="genus">Spongia</tp:taxon-name-part>
                            <tp:taxon-name-part taxon-name-part-type="species">zimocca</tp:taxon-name-part>
                        <object-id xmlns:xlink="http://www.w3.org/1999/xlink" xlink:type="simple">http://species-id.net/wiki/Spongia_zimocca</object-id>
								</tp:taxon-name><tp:taxon-authority>Schmidt, 1862</tp:taxon-authority><xref ref-type="fig" rid="F30">Fig. 30</xref><tp:nomenclature-citation-list><tp:nomenclature-citation><tp:taxon-name>Spongia zimocca</tp:taxon-name><comment> Schmidt, 1862: 23.</comment></tp:nomenclature-citation></tp:nomenclature-citation-list></tp:nomenclature><tp:treatment-sec sec-type="Description"><title>Description.</title><p>Massive to globular growth form, small size, usually not over 15 cm in diameter. Surface softly hairy, densely conulose with very long conules (2–3 mm high and less than 1 mm apart) sometimes a single conule supported by 2–3 converging primary fibres. Oscules not evident and located in small deep superficial depressions. Colour <italic>in vivo</italic> never reported. Consistency very soft, elastic and strong. Skeleton as a network of regular meshes (100–200 µm) with primary fibres bearing very rare inclusions (particularly fragments of spicules) and secondaries completely free of inclusions; primary fibres typically formed by anastomosing secondaries in fascicules (50–80 µm in diameter).
                        </p></tp:treatment-sec><tp:treatment-sec sec-type="Habitat"><title>Habitat.</title><p>Cave, rocky bottom, coralligenous community. Bathymetric range 1–40 m. Here we report a new record from the Bisbe Cave in the NW-Sardinian karst.</p></tp:treatment-sec><tp:treatment-sec sec-type="Mediterranean caves"><title>Mediterranean caves.</title><p>Bisbe* Cave (Sardinian Sea); Salakta Caves (Sicily Channel) (<xref ref-type="bibr" rid="B6">Ben Mustapha et al. 2003</xref>; <xref ref-type="bibr" rid="B53">Manconi et al. 2011</xref>; <xref ref-type="bibr" rid="B74">Pronzato and Manconi 2011</xref>; <xref ref-type="bibr" rid="B26">Cadeddu 2012</xref>).
                        </p></tp:treatment-sec><tp:treatment-sec sec-type="Remarks"><title>Remarks.</title><p>It is a problematic species, indeed the Schmidt’s type specimen (naked skeleton, Cyprus, no further data), preserved in the Graz Museum (LMJG 15470/0) is clearly a <italic><tp:taxon-name>Spongia officinalis</tp:taxon-name></italic>. Moreover many authors, in various papers, described this species differently, contributing to determine its problematic taxonomic status. In contrast with that, the commercial “Zimoccas” really belong to a species distinctly different from the other specieshitherto ascribed tothe genus <italic><tp:taxon-name>Spongia</tp:taxon-name></italic> as reported also by <xref ref-type="bibr" rid="B100">Schmidt (1862)</xref>, <xref ref-type="bibr" rid="B104">Schulze (1879a)</xref> and de <xref ref-type="bibr" rid="B49">Laubenfels (1948)</xref>. As a consequence the Graz Museum type needs to be carefully studied. The present description is based <!--PageBreak-->on the specimens TRG Ker 346, DTRG Ker 347, Jerba-El-Jem (Tunisia), 3–4 m, soft bottom, August 2006. Many traders consider “Zimocca” as the best commercial Mediterranean sponge.
                        </p><fig id="F30" position="float" orientation="portrait"><label>Figure 30</label><caption><p><italic><tp:taxon-name>Spongia zimocca</tp:taxon-name></italic>. <bold>a</bold> specimens from the sponge market (Djerba, Tunisia) <bold>b</bold> drawing of the skeletal network at the sponge surface <bold>c</bold> long and dense conules supported by tips of primary fibres at the sponge surface (LM) <bold>d</bold> network of uncored secondary fibres <bold>e</bold> cored primary fibres among uncored secondaries. <bold>b</bold> modified from <xref ref-type="bibr" rid="B104">Schulze (1879a)</xref>.</p></caption><graphic xmlns:xlink="http://www.w3.org/1999/xlink" xlink:href="ZooKeys-281-001-g030.jpg" position="float" orientation="portrait" xlink:type="simple"/></fig></tp:treatment-sec><ref-list><ref id="B104"><mixed-citation xmlns:xlink="http://www.w3.org/1999/xlink" xlink:type="simple"><person-group><name name-style="western"><surname>Schulze</surname><given-names>FE</given-names></name></person-group> (<year>1879a</year>)<article-title> Untersuchungen über den Bau und die Entwicklung der Spongien. Siebente Mittheilung. Die Familie der Spongidae.</article-title><source>Zeitschrift für wissenschaftliche Zoologie </source><volume>32</volume>: <fpage>593</fpage>-<lpage>660</lpage>.</mixed-citation></ref><ref id="B6"><mixed-citation xmlns:xlink="http://www.w3.org/1999/xlink" xlink:type="simple"><person-group><name name-style="western"><surname>Ben Mustapha</surname><given-names>K</given-names></name><name name-style="western"><surname>Zarrouk</surname><given-names>A</given-names></name><name name-style="western"><surname>Souissi</surname><given-names>A</given-names></name><name name-style="western"><surname>El</surname><given-names>Abed A</given-names></name></person-group> (<year>2003</year>)<article-title> Diversité des demosponges tunisiennes.</article-title><source>Bulletin de l’Institut National Scientifique et Technique d’Océanographie et de Pêche de Salammbô </source><volume>30</volume>: <fpage>55</fpage>-<lpage>78</lpage>.</mixed-citation></ref><ref id="B53"><mixed-citation xmlns:xlink="http://www.w3.org/1999/xlink" xlink:type="simple"><!--PageBreak--><person-group><name name-style="western"><surname>Manconi</surname><given-names>R</given-names></name><name name-style="western"><surname>Cadeddu</surname><given-names>B</given-names></name><name name-style="western"><surname>Pansini</surname><given-names>M</given-names></name><name name-style="western"><surname>Pronzato</surname><given-names>R</given-names></name><name name-style="western"><surname>Ledda</surname><given-names>FD</given-names></name></person-group> (<year>2011</year>)<article-title> Biodiversity of Sardinian marine caves: sponge fauna.</article-title><source>Biologia Marina Mediterranea </source><volume>18</volume> (<issue>1</issue>): <fpage>258</fpage>-<lpage>259</lpage>.</mixed-citation></ref><ref id="B74"><mixed-citation xmlns:xlink="http://www.w3.org/1999/xlink" xlink:type="simple"><person-group><name name-style="western"><surname>Pronzato</surname><given-names>R</given-names></name><name name-style="western"><surname>Manconi</surname><given-names>R</given-names></name></person-group> (<year>2011</year>)<source> Class Demospongiae. Orders Dendroceratida, Dictyoceratida, Verongida, Halisarcida. In: Pansini M, Manconi R, Pronzato R (Eds) Fauna d’Italia. Porifera I. Calcarea, Demospongiae (partim), Hexactinellida, Homoscleromorpha. vol. 46, p. 245–340, Calderini-Il Sole 24 Ore, Bologna.</source></mixed-citation></ref><ref id="B26"><mixed-citation xmlns:xlink="http://www.w3.org/1999/xlink" xlink:type="simple"><person-group><name name-style="western"><surname>Cadeddu</surname><given-names>B</given-names></name></person-group> (<year>2012</year>)<source> Biodiversity assessment in Mediterranean caves: the case of Porifera as model taxon. PhD Thesis, Sassari: University of Sassari (Italy).</source></mixed-citation></ref><ref id="B100"><mixed-citation xmlns:xlink="http://www.w3.org/1999/xlink" xlink:type="simple"><person-group><name name-style="western"><surname>Schmidt</surname><given-names>O</given-names></name></person-group> (<year>1862</year>)<source> Die Spongien des Adriatischen Meeres.</source><publisher-name>Wilhelm Engelman</publisher-name>, <publisher-loc>Leipzig</publisher-loc>, <lpage>88</lpage> pp.</mixed-citation></ref><ref id="B49"><mixed-citation xmlns:xlink="http://www.w3.org/1999/xlink" xlink:type="simple"><person-group><name name-style="western"><surname>Laubenfels</surname><given-names>MW de</given-names></name></person-group> (<year>1948</year>)<article-title> The order Keratosa of the phylum Porifera. A monographic study.</article-title><source>Allan HancockFoundation Occasional Paper</source><volume>3</volume>: <fpage>1</fpage>-<lpage>217</lpage>.</mixed-citation></ref></ref-list></tp:taxon-treatment>
