# Supplementary material for: An overview of the Mediterranean cave-dwelling horny sponges (Porifera, Demospongiae)
Source: Zookeys. 2013 Mar 28;(281):1–68. doi: 10.3897/zookeys.281.4171 (PMC3677383; doi:10.3897/zookeys.281.4171)
Supplement: XML Treatment for Cacospongia proficens [file zookeys.281.4171-treatment30.xml]

<!DOCTYPE tp:taxon-treatment
  PUBLIC "-//TaxonX//DTD Taxonomic Treatment Publishing DTD v0 20100105//EN" "tax-treatment-NSO.dtd">
<tp:taxon-treatment xmlns:tp="http://www.plazi.org/taxpub"><tp:treatment-meta><mixed-citation publication-type="journal"><person-group><name><surname>Manconi</surname><given-names>Renata</given-names></name><name><surname>Cadeddu</surname><given-names>Barbara</given-names></name><name><surname>Ledda</surname><given-names>Fabio</given-names></name><name><surname>Pronzato</surname><given-names>Roberto</given-names></name></person-group><article-title>An overview of the Mediterranean cave-dwelling horny sponges (Porifera, Demospongiae)</article-title><source>Zookeys</source><day>28</day><month>3</month><year>2013</year><volume>2013</volume><issue>281</issue><fpage>1</fpage><lpage>68</lpage><pub-id pub-id-type="doi">10.3897/zookeys.281.4171</pub-id></mixed-citation></tp:treatment-meta><tp:nomenclature><tp:taxon-name>
                            <tp:taxon-name-part taxon-name-part-type="genus">Cacospongia</tp:taxon-name-part>
                            <tp:taxon-name-part taxon-name-part-type="species">proficens</tp:taxon-name-part>
                        <object-id xmlns:xlink="http://www.w3.org/1999/xlink" xlink:type="simple">http://species-id.net/wiki/Cacospongia_proficens</object-id>
								</tp:taxon-name><tp:taxon-authority>Pulitzer-Finali and Pronzato, 1980</tp:taxon-authority><xref ref-type="fig" rid="F32">Fig. 32</xref><tp:nomenclature-citation-list><tp:nomenclature-citation><tp:taxon-name>Cacospongia proficens</tp:taxon-name><comment> Pulitzer-Finali and Pronzato, 1980: 141.</comment></tp:nomenclature-citation></tp:nomenclature-citation-list></tp:nomenclature><tp:treatment-sec sec-type="Description"><title>Description.</title><p>Growth form massive at the basal portion with several ascending conical processes each bearing a small apical oscule. Specimen designated as the holotype, measures 6 × 7 cm at the base, and has about ten processes up to 2 cm high, 12–13 mm wide at their base. Consistency soft and easy to tear. Colour in formalin grey, cream internally. Surface conulose with no sand in the dermal membrane. Conules sharp, <!--PageBreak--><italic>ca</italic>. 0.5 mm high and 1 mm apart. Skeleton network reticulate, irregular, with meshes 200–1100 µm wide, resembling that of <italic><tp:taxon-name>Cacospongia mollior</tp:taxon-name></italic>. Primary fibres of laminar spongin, branching, not fasciculate (50–100 µm in diameter), tapering (15–20 µm) towards the conule; they contain abundant foreign material consisting mainly of the mostly entire spicules of the associated species of <italic><tp:taxon-name>Haliclona</tp:taxon-name></italic> (<italic><tp:taxon-name>Reniera</tp:taxon-name></italic>). Secondary fibres (25–80 µm in thickness) of laminar spongin, free from inclusions.
                        </p></tp:treatment-sec><tp:treatment-sec sec-type="Habitat"><title>Habitat.</title><p>Cave. Bathymetric range 2–15 m.</p></tp:treatment-sec><tp:treatment-sec sec-type="Mediterranean Caves"><title>Mediterranean Caves.</title><p>Galatea* Cave (Sardinian Sea); Pagliai, Viole, Cala Sorrentino, Torre Incine caves (Southern Adriatic Sea) (<xref ref-type="bibr" rid="B81">Pulitzer-Finali and Pronzato 1980</xref>; <xref ref-type="bibr" rid="B74">Pronzato and Manconi 2011</xref>; <xref ref-type="bibr" rid="B26">Cadeddu 2012</xref>).
                        </p></tp:treatment-sec><tp:treatment-sec sec-type="Remarks"><title>Remarks.</title><p>See remarks in <italic><tp:taxon-name>Cacospongia scalaris</tp:taxon-name></italic>.
                        </p><fig id="F32" position="float" orientation="portrait"><label>Figure 32</label><caption><p><italic><tp:taxon-name>Cacospongia proficens</tp:taxon-name></italic>. Spongin skeleton with primary fibres cored by alloctonous spicules of <italic><tp:taxon-name>Reniera cratera</tp:taxon-name></italic> (left) and <italic><tp:taxon-name>Reniera mucosa</tp:taxon-name></italic> (right). Modified from <xref ref-type="bibr" rid="B81">Pulitzer-Finali and Pronzato (1980)</xref>.</p></caption><graphic xmlns:xlink="http://www.w3.org/1999/xlink" xlink:href="ZooKeys-281-001-g032.jpg" position="float" orientation="portrait" xlink:type="simple"/></fig></tp:treatment-sec><ref-list><ref id="B81"><mixed-citation xmlns:xlink="http://www.w3.org/1999/xlink" xlink:type="simple"><person-group><name name-style="western"><surname>Pulitzer-Finali</surname><given-names>G</given-names></name><name name-style="western"><surname>Pronzato</surname><given-names>R</given-names></name></person-group> (<year>1980</year>)<article-title> The Keratosa in a collection of Mediterranean sponges, mainly from the Italian coasts.</article-title><source>Annali del Museo Civico di Storia naturale ‘Giacomo Doria’ di Genova</source><volume>83</volume>: <fpage>123</fpage>-<lpage>158</lpage>.</mixed-citation></ref><ref id="B74"><mixed-citation xmlns:xlink="http://www.w3.org/1999/xlink" xlink:type="simple"><person-group><name name-style="western"><surname>Pronzato</surname><given-names>R</given-names></name><name name-style="western"><surname>Manconi</surname><given-names>R</given-names></name></person-group> (<year>2011</year>)<source> Class Demospongiae. Orders Dendroceratida, Dictyoceratida, Verongida, Halisarcida. In: Pansini M, Manconi R, Pronzato R (Eds) Fauna d’Italia. Porifera I. Calcarea, Demospongiae (partim), Hexactinellida, Homoscleromorpha. vol. 46, p. 245–340, Calderini-Il Sole 24 Ore, Bologna.</source></mixed-citation></ref><ref id="B26"><mixed-citation xmlns:xlink="http://www.w3.org/1999/xlink" xlink:type="simple"><person-group><name name-style="western"><surname>Cadeddu</surname><given-names>B</given-names></name></person-group> (<year>2012</year>)<source> Biodiversity assessment in Mediterranean caves: the case of Porifera as model taxon. PhD Thesis, Sassari: University of Sassari (Italy).</source></mixed-citation></ref></ref-list></tp:taxon-treatment>
