# Supplementary material for: An overview of the Mediterranean cave-dwelling horny sponges (Porifera, Demospongiae)
Source: Zookeys. 2013 Mar 28;(281):1–68. doi: 10.3897/zookeys.281.4171 (PMC3677383; doi:10.3897/zookeys.281.4171)
Supplement: XML Treatment for Cacospongia scalaris [file zookeys.281.4171-treatment31.xml]

<!DOCTYPE tp:taxon-treatment
  PUBLIC "-//TaxonX//DTD Taxonomic Treatment Publishing DTD v0 20100105//EN" "tax-treatment-NSO.dtd">
<tp:taxon-treatment xmlns:tp="http://www.plazi.org/taxpub"><tp:treatment-meta><mixed-citation publication-type="journal"><person-group><name><surname>Manconi</surname><given-names>Renata</given-names></name><name><surname>Cadeddu</surname><given-names>Barbara</given-names></name><name><surname>Ledda</surname><given-names>Fabio</given-names></name><name><surname>Pronzato</surname><given-names>Roberto</given-names></name></person-group><article-title>An overview of the Mediterranean cave-dwelling horny sponges (Porifera, Demospongiae)</article-title><source>Zookeys</source><day>28</day><month>3</month><year>2013</year><volume>2013</volume><issue>281</issue><fpage>1</fpage><lpage>68</lpage><pub-id pub-id-type="doi">10.3897/zookeys.281.4171</pub-id></mixed-citation></tp:treatment-meta><tp:nomenclature><tp:taxon-name>
                            <tp:taxon-name-part taxon-name-part-type="genus">Cacospongia</tp:taxon-name-part>
                            <tp:taxon-name-part taxon-name-part-type="species">scalaris</tp:taxon-name-part>
                        <object-id xmlns:xlink="http://www.w3.org/1999/xlink" xlink:type="simple">http://species-id.net/wiki/Cacospongia_scalaris</object-id>
								</tp:taxon-name><tp:taxon-authority>Schmidt, 1862</tp:taxon-authority><xref ref-type="fig" rid="F33">Fig. 33</xref><tp:nomenclature-citation-list><tp:nomenclature-citation><tp:taxon-name>Cacospongia scalaris</tp:taxon-name><comment> Schmidt, 1862: 27.</comment></tp:nomenclature-citation></tp:nomenclature-citation-list></tp:nomenclature><tp:treatment-sec sec-type="Description"><title>Description.</title><p>Growth form massive, globose, lobate, large (up to 20–30 cm in diameter). Colour constantly dark grey with bluish shades. Surface conulose (conules 1–2 mm high, 2–4 mm apart) with smooth scattered circular depressions; supported by <!--PageBreak-->tips of primary fibres. Oscules surrounded by a short collar (up to 1 cm in diameter) abundant and irregularly scattered on the sponge’s upper part. Skeleton network lax with hard, not elastic spongin fibres. Primary fibres almost parallel, interconnected by quite perpendicular secondary fibres looking like rungs in a scale (this peculiar character originated the specific name); primary fibres (90–200 µm in diameter) cored by abundant inclusions; secondary fibres (30–80 µm in diameter) laminated with an evident fibrous core. Flagellate chambers of 30–45 µm in diameter.</p></tp:treatment-sec><tp:treatment-sec sec-type="Habitat"><title>Habitat.</title><p>Cave, rocky/detritic/muddy bottom, coralligenous community, <italic><tp:taxon-name>Posidonia oceanica</tp:taxon-name></italic> meadow, lagoon, artificial reefs, epibiotic on <italic><tp:taxon-name>Pinna nobilis</tp:taxon-name></italic>. Often on the sponge surface it is possible to find specimens ofthe nudibranch <italic><tp:taxon-name>Hypselodoris fontandraui</tp:taxon-name></italic> (Pruvot-Fol, 1951) actively grazing. Bathymetric range 1–250 m.
                        </p></tp:treatment-sec><tp:treatment-sec sec-type="Mediterranean caves"><title>Mediterranean caves.</title><p>J1 Cave (Balearic Sea); Bear, Troc, Endoume, Figuiers, Trèmies, Niolon, Carrieres caves (Gulf of Lions); Eastern-Bonassola, Piccola Zoagli-Chiavari caves (Ligurian Sea); Mago, Secca delle Formiche-Vivara, Gaiola caves (Central Tyrrhenian Sea); Porto Cesareo Cave (Ionian Sea); Croatian, Columbera, Stražica caves (Northern Adriatic Sea); Arenile, Coccodrillo, Bue Marino caves (Southern Adriatic Sea) (<xref ref-type="bibr" rid="B47">Laborel and Vacelet 1958</xref>; <xref ref-type="bibr" rid="B116">Vacelet 1959</xref>, <xref ref-type="bibr" rid="B120">1976</xref>; <xref ref-type="bibr" rid="B94">Sarà 1961a</xref>b, <xref ref-type="bibr" rid="B97">1964a</xref>; <xref ref-type="bibr" rid="B22">Boury-Esnault 1971</xref>; <xref ref-type="bibr" rid="B70">Pouliquen 1972</xref>; <xref ref-type="bibr" rid="B80">Pulitzer-Finali and Pronzato 1976</xref>; <xref ref-type="bibr" rid="B69">Pansini et al. 1977</xref>; <xref ref-type="bibr" rid="B79">Pulitzer-Finali 1977</xref>; <xref ref-type="bibr" rid="B18">Bibiloni et al. 1989</xref>; <xref ref-type="bibr" rid="B31">Corriero et al. 2000</xref>, <xref ref-type="bibr" rid="B30">2004</xref>; <xref ref-type="bibr" rid="B61">Novosel et al. 2002</xref>; <xref ref-type="bibr" rid="B38">Faresi et al. 2006</xref>; <xref ref-type="bibr" rid="B74">Pronzato and Manconi 2011</xref>; <xref ref-type="bibr" rid="B2">Bakran-Petricioli et al. 2012</xref>).
                        </p></tp:treatment-sec><tp:treatment-sec sec-type="Remarks"><title>Remarks.</title><p>We do not accept that <italic><tp:taxon-name>Cacospongia scalaris</tp:taxon-name></italic> and <italic><tp:taxon-name>Cacospongia proficens</tp:taxon-name></italic> belong to the genus <italic><tp:taxon-name>Scalarispongia</tp:taxon-name></italic> on the basis of the genus diagnosis by <xref ref-type="bibr" rid="B29">Cook and Bergquist (2002)</xref>. Indeed the comparative analysis of diagnostic traits of <italic><tp:taxon-name>Scalarispongia</tp:taxon-name></italic> vs. <italic><tp:taxon-name>Cacospongia</tp:taxon-name></italic> Schmidt, 1862 clearly indicates that no diverging morphological characters exist <!--PageBreak-->among them except for the ladder-like arrangement of skeletal polygonal meshes that in some species, <italic>i.e</italic>. <italic><tp:taxon-name>Cacospongia scalaris</tp:taxon-name></italic>, are mostly but not always rectangular. Rectangular meshes are displayed less frequently also in other species of Mediterranean cacospongias. We consider the trait ‘skeleton ladder-like with rectangular meshes’ not diagnostic at the genus level in agreement with <xref ref-type="bibr" rid="B100">Schmidt (1862)</xref>, <xref ref-type="bibr" rid="B116">Vacelet (1959)</xref>, <xref ref-type="bibr" rid="B80">Pulitzer-Finali and Pronzato (1976)</xref> and <xref ref-type="bibr" rid="B74">Pronzato and Manconi (2011)</xref>. Moreover molecular data (see <xref ref-type="bibr" rid="B19">Borchiellini et al. 2004</xref>) indicate that C. <italic>scalaris</italic> belongs to the genus <italic><tp:taxon-name>Cacospongia</tp:taxon-name></italic>. <italic><tp:taxon-name>Cacospongia proficens</tp:taxon-name></italic> and <italic><tp:taxon-name>Cacospongia scalaris</tp:taxon-name></italic> belong therefore to the genus <italic><tp:taxon-name>Cacospongia</tp:taxon-name></italic>.
                        </p><fig id="F33" position="float" orientation="portrait"><label>Figure 33</label><caption><p><italic><tp:taxon-name>Cacospongia scalaris</tp:taxon-name></italic>. <bold>a</bold> large massive specimen (<italic>ca</italic>. 35 cm) with finely conulose surface and evident scattered oscula <bold>b</bold> cored primary fibres perpendicularly connected by secondaries showing a marrow (LM) <bold>c</bold> drawing of the skeletal network; d) drawing showing radiating primary fibres typically connected by secondaries at right angle (90°). <bold>b</bold> modified from Pulitzer-Finali &amp; Pronzato (1976) <bold>c</bold> modified from <xref ref-type="bibr" rid="B49">Laubenfels (1948)</xref> <bold>d</bold> modified from <xref ref-type="bibr" rid="B104">Schulze (1879a)</xref>.</p></caption><graphic xmlns:xlink="http://www.w3.org/1999/xlink" xlink:href="ZooKeys-281-001-g033.jpg" position="float" orientation="portrait" xlink:type="simple"/></fig></tp:treatment-sec><ref-list><ref id="B49"><mixed-citation xmlns:xlink="http://www.w3.org/1999/xlink" xlink:type="simple"><person-group><name name-style="western"><surname>Laubenfels</surname><given-names>MW de</given-names></name></person-group> (<year>1948</year>)<article-title> The order Keratosa of the phylum Porifera. A monographic study.</article-title><source>Allan HancockFoundation Occasional Paper</source><volume>3</volume>: <fpage>1</fpage>-<lpage>217</lpage>.</mixed-citation></ref><ref id="B104"><mixed-citation xmlns:xlink="http://www.w3.org/1999/xlink" xlink:type="simple"><person-group><name name-style="western"><surname>Schulze</surname><given-names>FE</given-names></name></person-group> (<year>1879a</year>)<article-title> Untersuchungen über den Bau und die Entwicklung der Spongien. Siebente Mittheilung. Die Familie der Spongidae.</article-title><source>Zeitschrift für wissenschaftliche Zoologie </source><volume>32</volume>: <fpage>593</fpage>-<lpage>660</lpage>.</mixed-citation></ref><ref id="B47"><mixed-citation xmlns:xlink="http://www.w3.org/1999/xlink" xlink:type="simple"><person-group><name name-style="western"><surname>Laborel</surname><given-names>J</given-names></name><name name-style="western"><surname>Vacelet</surname><given-names>J</given-names></name></person-group> (<year>1958</year>)<article-title> Etude des peuplements d’une grotte sous-marine du Golfe de Marseille.</article-title><source>Bulletin de l’Institut Océanographique de Monaco </source><volume>55</volume> (<issue>1120</issue>): <fpage>1</fpage>-<lpage>20</lpage>.</mixed-citation></ref><ref id="B116"><mixed-citation xmlns:xlink="http://www.w3.org/1999/xlink" xlink:type="simple"><person-group><name name-style="western"><surname>Vacelet</surname><given-names>J</given-names></name></person-group> (<year>1959</year>)<article-title> Répartition générale des éponges et systématique des éponges cornées de la région de Marseille et de quelque station Méditerranée.</article-title><source>Recueil des Travaux de la Station Marine d’Endoume, Marseille</source><volume>26</volume> (<issue>16</issue>): <fpage>1</fpage>-<lpage>101</lpage>.</mixed-citation></ref><ref id="B120"><mixed-citation xmlns:xlink="http://www.w3.org/1999/xlink" xlink:type="simple"><person-group><name name-style="western"><surname>Vacelet</surname><given-names>J</given-names></name></person-group> (<year>1976</year>)<article-title> Inventaire des Spongiaires du Parc National de Port-Cros (Var).</article-title><source>Travaux Scientifique Parc National de Port-Cros </source><volume>2</volume>: <fpage>167</fpage>-<lpage>186</lpage>.</mixed-citation></ref><ref id="B94"><mixed-citation xmlns:xlink="http://www.w3.org/1999/xlink" xlink:type="simple"><person-group><name name-style="western"><surname>Sarà</surname><given-names>M</given-names></name></person-group> (<year>1961a</year>)<article-title> Zonazione dei Poriferi nella Grotta “della Gaiola”.</article-title><source>Annuario dell’Istituto e Museo di Zoologia dell’Università di Napoli </source><volume>13</volume> (<issue>1</issue>): <fpage>1</fpage>-<lpage>32</lpage>.</mixed-citation></ref><ref id="B97"><mixed-citation xmlns:xlink="http://www.w3.org/1999/xlink" xlink:type="simple"><person-group><name name-style="western"><surname>Sarà</surname><given-names>M</given-names></name></person-group> (<year>1964a</year>)<article-title> Distribuzione ed ecologia dei Poriferi in acque superficiali della Riviera ligure di Levante.</article-title><source>Archivio Zoologico Italiano</source><volume>49</volume>: <fpage>181</fpage>-<lpage>248</lpage>.</mixed-citation></ref><ref id="B22"><mixed-citation xmlns:xlink="http://www.w3.org/1999/xlink" xlink:type="simple"><!--PageBreak--><person-group><name name-style="western"><surname>Boury-Esnault</surname><given-names>N</given-names></name></person-group> (<year>1971</year>)<article-title> Spongiaires de la zone rocheuse littorale de Banyuls-sur-Mer. II. Systématique.</article-title><source>Vie Milieu </source><volume>22</volume> (<issue>2</issue>): <fpage>287</fpage>-<lpage>349</lpage>.</mixed-citation></ref><ref id="B70"><mixed-citation xmlns:xlink="http://www.w3.org/1999/xlink" xlink:type="simple"><person-group><name name-style="western"><surname>Pouliquen</surname><given-names>L</given-names></name></person-group> (<year>1972</year>)<article-title> Les Spongiaires des grottes sous-marines de la région de Marseille. Ecologie et systématique.</article-title><source>Tethys </source><volume>3</volume> (<issue>4</issue>): <fpage>715</fpage>-<lpage>758</lpage>.</mixed-citation></ref><ref id="B80"><mixed-citation xmlns:xlink="http://www.w3.org/1999/xlink" xlink:type="simple"><person-group><name name-style="western"><surname>Pulitzer-Finali</surname><given-names>G</given-names></name><name name-style="western"><surname>Pronzato</surname><given-names>R</given-names></name></person-group> (<year>1976</year>)<article-title> Report on a collection of sponges from the Bay of Naples. II Keratosa.</article-title><source>Pubblicazioni della Stazione Zoologica di Napoli</source><volume>40</volume>: <fpage>83</fpage>-<lpage>104</lpage>.</mixed-citation></ref><ref id="B69"><mixed-citation xmlns:xlink="http://www.w3.org/1999/xlink" xlink:type="simple"><person-group><name name-style="western"><surname>Pansini</surname><given-names>M</given-names></name><name name-style="western"><surname>Pronzato</surname><given-names>R</given-names></name><name name-style="western"><surname>Fresi</surname><given-names>E</given-names></name><name name-style="western"><surname>Cinelli</surname><given-names>F</given-names></name><name name-style="western"><surname>Mazzella</surname><given-names>L</given-names></name><name name-style="western"><surname>Ponticelli</surname><given-names>MP</given-names></name></person-group> (<year>1977</year>)<article-title> Evoluzione delle biocenosi bentoniche di substrato duro lungo un gradiente di luce in una grotta marina superficiale: Poriferi.</article-title> In: Fresi E, Cinelli F (<role>Eds</role>) <issue-title>Atti IX Congresso Nazionale S.</issue-title><source>I.B.M., Lacco Ameno d’Ischia. La Seppia, Firenze</source>: <fpage>315</fpage>-<lpage>330</lpage>.</mixed-citation></ref><ref id="B79"><mixed-citation xmlns:xlink="http://www.w3.org/1999/xlink" xlink:type="simple"><person-group><name name-style="western"><surname>Pulitzer-Finali</surname><given-names>G</given-names></name></person-group> (<year>1977</year>)<article-title> Report on a collection of sponges from the Bay of Naples. III. Hadromerida, Axinellida, Poecilosclerida, Halichondrida, Haplosclerida.</article-title><source>Bollettino dei Musei e degli Istituti di Biologia dell’Università di Genova </source><volume>44</volume>: <fpage>7</fpage>-<lpage>89</lpage>.</mixed-citation></ref><ref id="B18"><mixed-citation xmlns:xlink="http://www.w3.org/1999/xlink" xlink:type="simple"><person-group><name name-style="western"><surname>Bibiloni</surname><given-names>MA</given-names></name><name name-style="western"><surname>Uriz</surname><given-names>MJ</given-names></name><name name-style="western"><surname>Gili</surname><given-names>JM</given-names></name></person-group> (<year>1989</year>)<article-title> Sponge communities in three submarine caves of the Balearic Islands (Western Mediterranean): adaptation and faunistic composition. P.S.Z.N.</article-title><source>Marine Ecology </source><volume>10</volume> (<issue>4</issue>): <fpage>317</fpage>-<lpage>334</lpage>. doi: <ext-link ext-link-type="uri" xlink:href="http://dx.doi.org/10.1111/j.1439-0485.1989.tb00076.x" xlink:type="simple">10.1111/j.1439-0485.1989.tb00076.x</ext-link></mixed-citation></ref><ref id="B31"><mixed-citation xmlns:xlink="http://www.w3.org/1999/xlink" xlink:type="simple"><person-group><name name-style="western"><surname>Corriero</surname><given-names>G</given-names></name><name name-style="western"><surname>Scalera</surname><given-names>Liaci L</given-names></name><name name-style="western"><surname>Ruggiero</surname><given-names>D</given-names></name><name name-style="western"><surname>Pansini</surname><given-names>M</given-names></name></person-group> (<year>2000</year>)<article-title> The Sponge Community of Semi Submerged Mediterranean cave. P.S.Z.N.</article-title><source>: Marine Ecology </source><volume>21</volume> (<issue>1</issue>): <fpage>85</fpage>-<lpage>96</lpage>. doi: <ext-link ext-link-type="uri" xlink:href="http://dx.doi.org/10.1046/j.1439-0485.2000.00655.x" xlink:type="simple">10.1046/j.1439-0485.2000.00655.x</ext-link></mixed-citation></ref><ref id="B30"><mixed-citation xmlns:xlink="http://www.w3.org/1999/xlink" xlink:type="simple"><person-group><name name-style="western"><surname>Corriero</surname><given-names>G</given-names></name><name name-style="western"><surname>Gherardi</surname><given-names>M</given-names></name><name name-style="western"><surname>Giangrande</surname><given-names>A</given-names></name><name name-style="western"><surname>Longo</surname><given-names>C</given-names></name><name name-style="western"><surname>Mercurio</surname><given-names>M</given-names></name><name name-style="western"><surname>Musco</surname><given-names>L</given-names></name><name name-style="western"><surname>Nonnis</surname><given-names>Marzano C</given-names></name></person-group> (<year>2004</year>)<article-title> Inventory and distribution of hard bottom fauna from the marine protected area of Porto Cesareo (Ionian Sea): Porifera and Polychaeta.</article-title><source>Italian Journal of Zoology </source><volume>71</volume>: <fpage>237</fpage>-<lpage>245</lpage>. doi: <ext-link ext-link-type="uri" xlink:href="http://dx.doi.org/10.1080/11250000409356578" xlink:type="simple">10.1080/11250000409356578</ext-link></mixed-citation></ref><ref id="B61"><mixed-citation xmlns:xlink="http://www.w3.org/1999/xlink" xlink:type="simple"><person-group><name name-style="western"><surname>Novosel</surname><given-names>M</given-names></name><name name-style="western"><surname>Bakran-Petricioli</surname><given-names>T</given-names></name><name name-style="western"><surname>Požar-Domac</surname><given-names>A</given-names></name><name name-style="western"><surname>Kružić</surname><given-names>P</given-names></name><name name-style="western"><surname>Radić</surname><given-names>I</given-names></name></person-group> (<year>2002</year>)<source> The benthos of the northern part of the Velebit Channel (Adriatic Sea, Croatia). Natura Croatica 11: 387–409.</source></mixed-citation></ref><ref id="B38"><mixed-citation xmlns:xlink="http://www.w3.org/1999/xlink" xlink:type="simple"><person-group><name name-style="western"><surname>Faresi</surname><given-names>L</given-names></name><name name-style="western"><surname>Bettoso</surname><given-names>N</given-names></name><name name-style="western"><surname>Aleffi</surname><given-names>IF</given-names></name></person-group> (<year>2006</year>)<article-title> Benthic macrofauna of a submarine cave on the Istrian Peninsula (Croatia).</article-title><source>Annales Series Historia Naturalis </source><volume>16</volume>: <fpage>9</fpage>-<lpage>16</lpage>.</mixed-citation></ref><ref id="B74"><mixed-citation xmlns:xlink="http://www.w3.org/1999/xlink" xlink:type="simple"><person-group><name name-style="western"><surname>Pronzato</surname><given-names>R</given-names></name><name name-style="western"><surname>Manconi</surname><given-names>R</given-names></name></person-group> (<year>2011</year>)<source> Class Demospongiae. Orders Dendroceratida, Dictyoceratida, Verongida, Halisarcida. In: Pansini M, Manconi R, Pronzato R (Eds) Fauna d’Italia. Porifera I. Calcarea, Demospongiae (partim), Hexactinellida, Homoscleromorpha. vol. 46, p. 245–340, Calderini-Il Sole 24 Ore, Bologna.</source></mixed-citation></ref><ref id="B2"><mixed-citation xmlns:xlink="http://www.w3.org/1999/xlink" xlink:type="simple"><person-group><name name-style="western"><surname>Bakran-Petricioli</surname><given-names>T</given-names></name><name name-style="western"><surname>Radolovic</surname><given-names>M</given-names></name><name name-style="western"><surname>Petricioli</surname><given-names>D</given-names></name></person-group> (<year>2012</year>)<source> How diverse is sponge fauna in the Adriatic Sea? Zootaxa 3172: 20–38.</source></mixed-citation></ref><ref id="B29"><mixed-citation xmlns:xlink="http://www.w3.org/1999/xlink" xlink:type="simple"><person-group><name name-style="western"><surname>Cook</surname><given-names>S De C</given-names></name><name name-style="western"><surname>Bergquist</surname><given-names>PR</given-names></name></person-group> (<year>2002</year>)<article-title> Order Dictyoceratida Minchin, 1900.</article-title> In: Hooper JNA, Van Soest RWM (<role>Eds</role>) <issue-title>Systema Porifera: a guide to the classification of Sponges, Vol.</issue-title><source>I, New York, NY (USA), Kluwer Academic/Plenum Publishers</source>: <fpage>1021</fpage>-<lpage>1066</lpage>.</mixed-citation></ref><ref id="B100"><mixed-citation xmlns:xlink="http://www.w3.org/1999/xlink" xlink:type="simple"><person-group><name name-style="western"><surname>Schmidt</surname><given-names>O</given-names></name></person-group> (<year>1862</year>)<source> Die Spongien des Adriatischen Meeres.</source><publisher-name>Wilhelm Engelman</publisher-name>, <publisher-loc>Leipzig</publisher-loc>, <lpage>88</lpage> pp.</mixed-citation></ref><ref id="B19"><mixed-citation xmlns:xlink="http://www.w3.org/1999/xlink" xlink:type="simple"><person-group><name name-style="western"><surname>Borchiellini</surname><given-names>C</given-names></name><name name-style="western"><surname>Chombard</surname><given-names>C</given-names></name><name name-style="western"><surname>Manuel</surname><given-names>M</given-names></name><name name-style="western"><surname>Alivon</surname><given-names>E</given-names></name><name name-style="western"><surname>Vacelet</surname><given-names>J</given-names></name><name name-style="western"><surname>Boury-Esnault</surname><given-names>N</given-names></name></person-group> (<year>2004</year>)<source> Molecular phylogeny of Demospongiae: implications for classification and scenarios of character evolution. Molecular Phylogenetics and Evolution (32): 823–837. </source>doi: <ext-link ext-link-type="uri" xlink:href="http://dx.doi.org/10.1016/j.ympev.2004.02.021" xlink:type="simple">10.1016/j.ympev.2004.02.021</ext-link></mixed-citation></ref></ref-list></tp:taxon-treatment>
