# Supplementary material for: An overview of the Mediterranean cave-dwelling horny sponges (Porifera, Demospongiae)
Source: Zookeys. 2013 Mar 28;(281):1–68. doi: 10.3897/zookeys.281.4171 (PMC3677383; doi:10.3897/zookeys.281.4171)
Supplement: XML Treatment for Fasciospongia cavernosa [file zookeys.281.4171-treatment32.xml]

<!DOCTYPE tp:taxon-treatment
  PUBLIC "-//TaxonX//DTD Taxonomic Treatment Publishing DTD v0 20100105//EN" "tax-treatment-NSO.dtd">
<tp:taxon-treatment xmlns:tp="http://www.plazi.org/taxpub"><tp:treatment-meta><mixed-citation publication-type="journal"><person-group><name><surname>Manconi</surname><given-names>Renata</given-names></name><name><surname>Cadeddu</surname><given-names>Barbara</given-names></name><name><surname>Ledda</surname><given-names>Fabio</given-names></name><name><surname>Pronzato</surname><given-names>Roberto</given-names></name></person-group><article-title>An overview of the Mediterranean cave-dwelling horny sponges (Porifera, Demospongiae)</article-title><source>Zookeys</source><day>28</day><month>3</month><year>2013</year><volume>2013</volume><issue>281</issue><fpage>1</fpage><lpage>68</lpage><pub-id pub-id-type="doi">10.3897/zookeys.281.4171</pub-id></mixed-citation></tp:treatment-meta><tp:nomenclature><tp:taxon-name>
                            <tp:taxon-name-part taxon-name-part-type="genus">Fasciospongia</tp:taxon-name-part>
                            <tp:taxon-name-part taxon-name-part-type="species">cavernosa</tp:taxon-name-part>
                        <object-id xmlns:xlink="http://www.w3.org/1999/xlink" xlink:type="simple">http://species-id.net/wiki/Fasciospongia_cavernosa</object-id>
								</tp:taxon-name><tp:taxon-authority>(Schmidt, 1862)</tp:taxon-authority><xref ref-type="fig" rid="F34">Fig. 34</xref><tp:nomenclature-citation-list><tp:nomenclature-citation><tp:taxon-name>Cacospongia cavernosa</tp:taxon-name><comment> Schmidt, 1862: 28.</comment></tp:nomenclature-citation></tp:nomenclature-citation-list></tp:nomenclature><tp:treatment-sec sec-type="Description"><title>Description.</title><p>Growth form tubular, massive, rounded, usually not larger than 10 cm, sometimes up to 25 cm in diameter. Colour dark brown at the surface, light yellowish at the choanosome. Large and abundant irregular cavities and canals scattered in the mesohyl (etymology of the specific name). Consistency strong and cartilaginous; sponge surface covered by very abundant conules (3–4 mm in height) giving a spiny aspect. External membrane smooth, translucent and resistant; flagellate chambers round (25–30 µm in diameter). Skeleton network very strong with large (50–250 µm) rugose or granulated fibres; some of the largest ones cored by foreign debris can be considered as primary fibres.</p></tp:treatment-sec><tp:treatment-sec sec-type="Habitat"><title>Habitat.</title><p>Cave, coralligenous community, rocky/detritic/muddy bottom, <italic><tp:taxon-name>Posidonia oceanica</tp:taxon-name></italic> meadow. Sometimes it presents a burrowing behaviour. Bathymetric range 1–367 m.
                        </p></tp:treatment-sec><tp:treatment-sec sec-type="Mediterranean caves"><title>Mediterranean caves.</title><p>Galatea* Cave (Sardinian Sea); Bear, Endoume caves (Gulf of Lions); Giannutri Cave (Central Tyrrhenian Sea); Gozo Cave (Sicily Channel); Porto Cesareo Cave (Ionian Sea); Croatian caves (Northern Adriatic Sea); Arenile, Coccodrillo, Cala Sorrentino caves (Southern Adriatic Sea); Trypia Spilia, Madhes, Andros caves (Aegean Sea) (<xref ref-type="bibr" rid="B22">Boury-Esnault 1971</xref>; <xref ref-type="bibr" rid="B70">Pouliquen 1972</xref>; <xref ref-type="bibr" rid="B81">Pulitzer-Finali and Pronzato 1980</xref>; <xref ref-type="bibr" rid="B128">Voultsiadou-Koukoura and Koukouras 1993</xref>; <xref ref-type="bibr" rid="B20">Borg et al. 2004</xref>; <xref ref-type="bibr" rid="B30">Corriero et al. 2004</xref>; <xref ref-type="bibr" rid="B74">Pronzato and Manconi 2011</xref>; <xref ref-type="bibr" rid="B2">Bakran-Petricioli et al. 2012</xref>; <xref ref-type="bibr" rid="B26">Cadeddu 2012</xref>).
                        </p><fig id="F34" position="float" orientation="portrait"><label>Figure 34</label><caption><p><italic><tp:taxon-name>Fasciospongia cavernosa</tp:taxon-name></italic>. <bold>a</bold> large specimen (over 20 cm) from the Kerkennah Islands (Tunisia) <bold>b</bold> stout spongin fibres in the skeletal network with very scarce inclusions at different magnifications (LM) <bold>c</bold> granulated (top) and cored (bottom) fibres <bold>d</bold> internal shape of the typical hollow (from which the species name) <bold>e, f</bold> rugose surface of skeletal fibres (SEM). <bold>c</bold> modified from <xref ref-type="bibr" rid="B116">Vacelet (1959)</xref> <bold>d</bold> modified from <xref ref-type="bibr" rid="B104">Schulze (1879a)</xref>.</p></caption><graphic xmlns:xlink="http://www.w3.org/1999/xlink" xlink:href="ZooKeys-281-001-g034.jpg" position="float" orientation="portrait" xlink:type="simple"/></fig></tp:treatment-sec><ref-list><ref id="B116"><mixed-citation xmlns:xlink="http://www.w3.org/1999/xlink" xlink:type="simple"><person-group><name name-style="western"><surname>Vacelet</surname><given-names>J</given-names></name></person-group> (<year>1959</year>)<article-title> Répartition générale des éponges et systématique des éponges cornées de la région de Marseille et de quelque station Méditerranée.</article-title><source>Recueil des Travaux de la Station Marine d’Endoume, Marseille</source><volume>26</volume> (<issue>16</issue>): <fpage>1</fpage>-<lpage>101</lpage>.</mixed-citation></ref><ref id="B104"><mixed-citation xmlns:xlink="http://www.w3.org/1999/xlink" xlink:type="simple"><person-group><name name-style="western"><surname>Schulze</surname><given-names>FE</given-names></name></person-group> (<year>1879a</year>)<article-title> Untersuchungen über den Bau und die Entwicklung der Spongien. Siebente Mittheilung. Die Familie der Spongidae.</article-title><source>Zeitschrift für wissenschaftliche Zoologie </source><volume>32</volume>: <fpage>593</fpage>-<lpage>660</lpage>.</mixed-citation></ref><ref id="B22"><mixed-citation xmlns:xlink="http://www.w3.org/1999/xlink" xlink:type="simple"><!--PageBreak--><person-group><name name-style="western"><surname>Boury-Esnault</surname><given-names>N</given-names></name></person-group> (<year>1971</year>)<article-title> Spongiaires de la zone rocheuse littorale de Banyuls-sur-Mer. II. Systématique.</article-title><source>Vie Milieu </source><volume>22</volume> (<issue>2</issue>): <fpage>287</fpage>-<lpage>349</lpage>.</mixed-citation></ref><ref id="B70"><mixed-citation xmlns:xlink="http://www.w3.org/1999/xlink" xlink:type="simple"><person-group><name name-style="western"><surname>Pouliquen</surname><given-names>L</given-names></name></person-group> (<year>1972</year>)<article-title> Les Spongiaires des grottes sous-marines de la région de Marseille. Ecologie et systématique.</article-title><source>Tethys </source><volume>3</volume> (<issue>4</issue>): <fpage>715</fpage>-<lpage>758</lpage>.</mixed-citation></ref><ref id="B81"><mixed-citation xmlns:xlink="http://www.w3.org/1999/xlink" xlink:type="simple"><person-group><name name-style="western"><surname>Pulitzer-Finali</surname><given-names>G</given-names></name><name name-style="western"><surname>Pronzato</surname><given-names>R</given-names></name></person-group> (<year>1980</year>)<article-title> The Keratosa in a collection of Mediterranean sponges, mainly from the Italian coasts.</article-title><source>Annali del Museo Civico di Storia naturale ‘Giacomo Doria’ di Genova</source><volume>83</volume>: <fpage>123</fpage>-<lpage>158</lpage>.</mixed-citation></ref><ref id="B128"><mixed-citation xmlns:xlink="http://www.w3.org/1999/xlink" xlink:type="simple"><person-group><name name-style="western"><surname>Voultsiadou-Koukura</surname><given-names>E</given-names></name><name name-style="western"><surname>Koukouras</surname><given-names>A</given-names></name></person-group> (<year>1993</year>)<article-title> Contribution to the knowledge of keratose sponges (Dyctioceratida, Dendroceratida, Verongida: Demospongiae, Porifera) of the Aegean Sea.</article-title><source>Mitteilungen aus dem Zoologischen Museum in Berlin </source><volume>69</volume> (<issue>1</issue>): <fpage>57</fpage>-<lpage>72</lpage>. doi: <ext-link ext-link-type="uri" xlink:href="http://dx.doi.org/10.1002/mmnz.19930690105" xlink:type="simple">10.1002/mmnz.19930690105</ext-link></mixed-citation></ref><ref id="B20"><mixed-citation xmlns:xlink="http://www.w3.org/1999/xlink" xlink:type="simple"><person-group><name name-style="western"><surname>Borg</surname><given-names>JA</given-names></name><name name-style="western"><surname>Dimech</surname><given-names>M</given-names></name><name name-style="western"><surname>Schembri</surname><given-names>PJ</given-names></name></person-group> (<year>2004</year>)<source> Report on a survey of the marine infralittoral benthic habitats in the Dwejra/Qawra area (Gozo, Maltese Islands). Mosta (Malta), Ecoserv 30 pp.</source></mixed-citation></ref><ref id="B30"><mixed-citation xmlns:xlink="http://www.w3.org/1999/xlink" xlink:type="simple"><person-group><name name-style="western"><surname>Corriero</surname><given-names>G</given-names></name><name name-style="western"><surname>Gherardi</surname><given-names>M</given-names></name><name name-style="western"><surname>Giangrande</surname><given-names>A</given-names></name><name name-style="western"><surname>Longo</surname><given-names>C</given-names></name><name name-style="western"><surname>Mercurio</surname><given-names>M</given-names></name><name name-style="western"><surname>Musco</surname><given-names>L</given-names></name><name name-style="western"><surname>Nonnis</surname><given-names>Marzano C</given-names></name></person-group> (<year>2004</year>)<article-title> Inventory and distribution of hard bottom fauna from the marine protected area of Porto Cesareo (Ionian Sea): Porifera and Polychaeta.</article-title><source>Italian Journal of Zoology </source><volume>71</volume>: <fpage>237</fpage>-<lpage>245</lpage>. doi: <ext-link ext-link-type="uri" xlink:href="http://dx.doi.org/10.1080/11250000409356578" xlink:type="simple">10.1080/11250000409356578</ext-link></mixed-citation></ref><ref id="B74"><mixed-citation xmlns:xlink="http://www.w3.org/1999/xlink" xlink:type="simple"><person-group><name name-style="western"><surname>Pronzato</surname><given-names>R</given-names></name><name name-style="western"><surname>Manconi</surname><given-names>R</given-names></name></person-group> (<year>2011</year>)<source> Class Demospongiae. Orders Dendroceratida, Dictyoceratida, Verongida, Halisarcida. In: Pansini M, Manconi R, Pronzato R (Eds) Fauna d’Italia. Porifera I. Calcarea, Demospongiae (partim), Hexactinellida, Homoscleromorpha. vol. 46, p. 245–340, Calderini-Il Sole 24 Ore, Bologna.</source></mixed-citation></ref><ref id="B2"><mixed-citation xmlns:xlink="http://www.w3.org/1999/xlink" xlink:type="simple"><person-group><name name-style="western"><surname>Bakran-Petricioli</surname><given-names>T</given-names></name><name name-style="western"><surname>Radolovic</surname><given-names>M</given-names></name><name name-style="western"><surname>Petricioli</surname><given-names>D</given-names></name></person-group> (<year>2012</year>)<source> How diverse is sponge fauna in the Adriatic Sea? Zootaxa 3172: 20–38.</source></mixed-citation></ref><ref id="B26"><mixed-citation xmlns:xlink="http://www.w3.org/1999/xlink" xlink:type="simple"><person-group><name name-style="western"><surname>Cadeddu</surname><given-names>B</given-names></name></person-group> (<year>2012</year>)<source> Biodiversity assessment in Mediterranean caves: the case of Porifera as model taxon. PhD Thesis, Sassari: University of Sassari (Italy).</source></mixed-citation></ref></ref-list></tp:taxon-treatment>
