# Supplementary material for: An overview of the Mediterranean cave-dwelling horny sponges (Porifera, Demospongiae)
Source: Zookeys. 2013 Mar 28;(281):1–68. doi: 10.3897/zookeys.281.4171 (PMC3677383; doi:10.3897/zookeys.281.4171)
Supplement: XML Treatment for Halisarca dujardini [file zookeys.281.4171-treatment34.xml]

<!DOCTYPE tp:taxon-treatment
  PUBLIC "-//TaxonX//DTD Taxonomic Treatment Publishing DTD v0 20100105//EN" "tax-treatment-NSO.dtd">
<tp:taxon-treatment xmlns:tp="http://www.plazi.org/taxpub"><tp:treatment-meta><mixed-citation publication-type="journal"><person-group><name><surname>Manconi</surname><given-names>Renata</given-names></name><name><surname>Cadeddu</surname><given-names>Barbara</given-names></name><name><surname>Ledda</surname><given-names>Fabio</given-names></name><name><surname>Pronzato</surname><given-names>Roberto</given-names></name></person-group><article-title>An overview of the Mediterranean cave-dwelling horny sponges (Porifera, Demospongiae)</article-title><source>Zookeys</source><day>28</day><month>3</month><year>2013</year><volume>2013</volume><issue>281</issue><fpage>1</fpage><lpage>68</lpage><pub-id pub-id-type="doi">10.3897/zookeys.281.4171</pub-id></mixed-citation></tp:treatment-meta><tp:nomenclature><tp:taxon-name>
                            <tp:taxon-name-part taxon-name-part-type="genus">Halisarca</tp:taxon-name-part>
                            <tp:taxon-name-part taxon-name-part-type="species">dujardini</tp:taxon-name-part>
                        <object-id xmlns:xlink="http://www.w3.org/1999/xlink" xlink:type="simple">http://species-id.net/wiki/Halisarca_dujardini</object-id>
								</tp:taxon-name><tp:taxon-authority>Johnston, 1842</tp:taxon-authority><xref ref-type="fig" rid="F36">Fig. 36</xref><tp:nomenclature-citation-list><tp:nomenclature-citation><tp:taxon-name>Halisarca dujardini</tp:taxon-name><comment> Johnston, 1842: 192.</comment></tp:nomenclature-citation></tp:nomenclature-citation-list></tp:nomenclature><tp:treatment-sec sec-type="Description"><title>Description.</title><p>Growth form encrusting, few mm thick and few cm in diameter. Consistency jelly-like or softly colloidal. Surface smooth with small oscular tubes and not evident inhalant apertures. Colour <italic>in vivo</italic> pale yellow to dark yellowish, sometimes with more or less dark blue tonalities. Absence of horny skeleton. Flagellate chambers radially arranged around the aquiferous system canals, elongated and typical of the genus (25 µm in diameter, 60–150 µm in length).
                        </p></tp:treatment-sec><tp:treatment-sec sec-type="Habitat"><title>Habitat.</title><p>Cave, <italic><tp:taxon-name>Posidonia oceanica</tp:taxon-name></italic> meadow, coralligenous community, rocky/sandy bottom, frequently epibiotic on rhodophyte algae, <italic><tp:taxon-name>Ircinia</tp:taxon-name></italic> spp. and <italic><tp:taxon-name>Smittina cervicornis</tp:taxon-name></italic> (Pallas, 1766). Bathymetric range 5–100 m.
                        </p></tp:treatment-sec><tp:treatment-sec sec-type="Mediterranean Caves"><title>Mediterranean Caves.</title><p>Blava, Calamars, La Catedral, J 1, Meda petita, Petita de la Vaca caves (Balearic Sea); Troc, Bagaud caves (Gulf of Lions); Bergeggi Cave (Ligurian Sea); Secca delle Formiche-Vivara, Gaiola caves (Central Tyrrhenian Sea) (<xref ref-type="bibr" rid="B94">Sarà 1961a</xref>; <!--PageBreak--><xref ref-type="bibr" rid="B22">Boury-Esnault 1971</xref>; <xref ref-type="bibr" rid="B80">Pulitzer-Finali and Pronzato 1976</xref>; <xref ref-type="bibr" rid="B79">Pulitzer-Finali 1977</xref>; <xref ref-type="bibr" rid="B15">Bianchi et al. 1986</xref>; <xref ref-type="bibr" rid="B18">Bibiloni et al. 1989</xref>; <xref ref-type="bibr" rid="B115">Uriz et al. 1992</xref>; <xref ref-type="bibr" rid="B42">Harmelin et al. 2003</xref>; <xref ref-type="bibr" rid="B74">Pronzato and Manconi 2011</xref>).
                        </p><fig id="F36" position="float" orientation="portrait"><label>Figure 36</label><caption><p><italic><tp:taxon-name>Halisarca dujardini</tp:taxon-name></italic>. <bold>a</bold> drawing of the sponge surface with an osculum <bold>b</bold> the typical architecture of the aquiferous system. <bold>a</bold> modified from Schulze (1877) <bold>b</bold> modified from <xref ref-type="bibr" rid="B125">von Lendenfeld (1889)</xref>.</p></caption><graphic xmlns:xlink="http://www.w3.org/1999/xlink" xlink:href="ZooKeys-281-001-g036.jpg" position="float" orientation="portrait" xlink:type="simple"/></fig></tp:treatment-sec><ref-list><ref id="B125"><mixed-citation xmlns:xlink="http://www.w3.org/1999/xlink" xlink:type="simple"><person-group><name name-style="western"><surname>von Lendenfeld</surname><given-names>R</given-names></name></person-group> (<year>1889</year>)<source> A Monograph of Horny Sponges.</source><publisher-name>Trübner, Ludgate Hill</publisher-name>, <publisher-loc>London</publisher-loc>, <lpage>936</lpage> pp.</mixed-citation></ref><ref id="B94"><mixed-citation xmlns:xlink="http://www.w3.org/1999/xlink" xlink:type="simple"><person-group><name name-style="western"><surname>Sarà</surname><given-names>M</given-names></name></person-group> (<year>1961a</year>)<article-title> Zonazione dei Poriferi nella Grotta “della Gaiola”.</article-title><source>Annuario dell’Istituto e Museo di Zoologia dell’Università di Napoli </source><volume>13</volume> (<issue>1</issue>): <fpage>1</fpage>-<lpage>32</lpage>.</mixed-citation></ref><ref id="B22"><mixed-citation xmlns:xlink="http://www.w3.org/1999/xlink" xlink:type="simple"><!--PageBreak--><person-group><name name-style="western"><surname>Boury-Esnault</surname><given-names>N</given-names></name></person-group> (<year>1971</year>)<article-title> Spongiaires de la zone rocheuse littorale de Banyuls-sur-Mer. II. Systématique.</article-title><source>Vie Milieu </source><volume>22</volume> (<issue>2</issue>): <fpage>287</fpage>-<lpage>349</lpage>.</mixed-citation></ref><ref id="B80"><mixed-citation xmlns:xlink="http://www.w3.org/1999/xlink" xlink:type="simple"><person-group><name name-style="western"><surname>Pulitzer-Finali</surname><given-names>G</given-names></name><name name-style="western"><surname>Pronzato</surname><given-names>R</given-names></name></person-group> (<year>1976</year>)<article-title> Report on a collection of sponges from the Bay of Naples. II Keratosa.</article-title><source>Pubblicazioni della Stazione Zoologica di Napoli</source><volume>40</volume>: <fpage>83</fpage>-<lpage>104</lpage>.</mixed-citation></ref><ref id="B79"><mixed-citation xmlns:xlink="http://www.w3.org/1999/xlink" xlink:type="simple"><person-group><name name-style="western"><surname>Pulitzer-Finali</surname><given-names>G</given-names></name></person-group> (<year>1977</year>)<article-title> Report on a collection of sponges from the Bay of Naples. III. Hadromerida, Axinellida, Poecilosclerida, Halichondrida, Haplosclerida.</article-title><source>Bollettino dei Musei e degli Istituti di Biologia dell’Università di Genova </source><volume>44</volume>: <fpage>7</fpage>-<lpage>89</lpage>.</mixed-citation></ref><ref id="B15"><mixed-citation xmlns:xlink="http://www.w3.org/1999/xlink" xlink:type="simple"><person-group><name name-style="western"><surname>Bianchi</surname><given-names>CN</given-names></name><name name-style="western"><surname>Cevasco</surname><given-names>MG</given-names></name><name name-style="western"><surname>Diviacco</surname><given-names>G</given-names></name><name name-style="western"><surname>Morri</surname><given-names>C</given-names></name></person-group> (<year>1986</year>)<article-title> Primi risultati di una ricerca ecologica sulla grotta marina di Bergeggi (Savona).</article-title><source>Bollettino dei Musei e degli Istituti di Biologia dell’Università di Genova </source><volume>52</volume>: <fpage>267</fpage>-<lpage>293</lpage>.</mixed-citation></ref><ref id="B18"><mixed-citation xmlns:xlink="http://www.w3.org/1999/xlink" xlink:type="simple"><person-group><name name-style="western"><surname>Bibiloni</surname><given-names>MA</given-names></name><name name-style="western"><surname>Uriz</surname><given-names>MJ</given-names></name><name name-style="western"><surname>Gili</surname><given-names>JM</given-names></name></person-group> (<year>1989</year>)<article-title> Sponge communities in three submarine caves of the Balearic Islands (Western Mediterranean): adaptation and faunistic composition. P.S.Z.N.</article-title><source>Marine Ecology </source><volume>10</volume> (<issue>4</issue>): <fpage>317</fpage>-<lpage>334</lpage>. doi: <ext-link ext-link-type="uri" xlink:href="http://dx.doi.org/10.1111/j.1439-0485.1989.tb00076.x" xlink:type="simple">10.1111/j.1439-0485.1989.tb00076.x</ext-link></mixed-citation></ref><ref id="B115"><mixed-citation xmlns:xlink="http://www.w3.org/1999/xlink" xlink:type="simple"><person-group><name name-style="western"><surname>Uriz</surname><given-names>MJ</given-names></name><name name-style="western"><surname>Rossel</surname><given-names>D</given-names></name><name name-style="western"><surname>Martín</surname><given-names>D</given-names></name></person-group> (<year>1992</year>)<article-title> The Sponge Population of the Cabrera Archipelago (Balearic Islands): Characteristics, Distribution, and Abundance of the Most Representative Species. P.S.Z.N.I.</article-title><source>: Marine Ecology </source><volume>13</volume> (<issue>2</issue>): <fpage>101</fpage>-<lpage>117</lpage>. doi: <ext-link ext-link-type="uri" xlink:href="http://dx.doi.org/10.1111/j.1439-0485.1992.tb00343.x" xlink:type="simple">10.1111/j.1439-0485.1992.tb00343.x</ext-link></mixed-citation></ref><ref id="B42"><mixed-citation xmlns:xlink="http://www.w3.org/1999/xlink" xlink:type="simple"><person-group><name name-style="western"><surname>Harmelin</surname><given-names>JG</given-names></name><name name-style="western"><surname>Boury-Esnault</surname><given-names>N</given-names></name><name name-style="western"><surname>Fichez</surname><given-names>R</given-names></name><name name-style="western"><surname>Vacelet</surname><given-names>J</given-names></name><name name-style="western"><surname>Zibrowius</surname><given-names>H</given-names></name></person-group> (<year>2003</year>)<article-title> Peuplement de la grotte sous-marine de l’Ile de Bagaud (Parc National de Port-Cros, France, Méditerranée).</article-title><source>Scientific Reports of the Port-Cros Natural Park </source><volume>19</volume>: <fpage>117</fpage>-<lpage>134</lpage>.</mixed-citation></ref><ref id="B74"><mixed-citation xmlns:xlink="http://www.w3.org/1999/xlink" xlink:type="simple"><person-group><name name-style="western"><surname>Pronzato</surname><given-names>R</given-names></name><name name-style="western"><surname>Manconi</surname><given-names>R</given-names></name></person-group> (<year>2011</year>)<source> Class Demospongiae. Orders Dendroceratida, Dictyoceratida, Verongida, Halisarcida. In: Pansini M, Manconi R, Pronzato R (Eds) Fauna d’Italia. Porifera I. Calcarea, Demospongiae (partim), Hexactinellida, Homoscleromorpha. vol. 46, p. 245–340, Calderini-Il Sole 24 Ore, Bologna.</source></mixed-citation></ref></ref-list></tp:taxon-treatment>
