# Supplementary material for: An overview of the Mediterranean cave-dwelling horny sponges (Porifera, Demospongiae)
Source: Zookeys. 2013 Mar 28;(281):1–68. doi: 10.3897/zookeys.281.4171 (PMC3677383; doi:10.3897/zookeys.281.4171)
Supplement: XML Treatment for Aplysina aerophoba [file zookeys.281.4171-treatment35.xml]

<!DOCTYPE tp:taxon-treatment
  PUBLIC "-//TaxonX//DTD Taxonomic Treatment Publishing DTD v0 20100105//EN" "tax-treatment-NSO.dtd">
<tp:taxon-treatment xmlns:tp="http://www.plazi.org/taxpub"><tp:treatment-meta><mixed-citation publication-type="journal"><person-group><name><surname>Manconi</surname><given-names>Renata</given-names></name><name><surname>Cadeddu</surname><given-names>Barbara</given-names></name><name><surname>Ledda</surname><given-names>Fabio</given-names></name><name><surname>Pronzato</surname><given-names>Roberto</given-names></name></person-group><article-title>An overview of the Mediterranean cave-dwelling horny sponges (Porifera, Demospongiae)</article-title><source>Zookeys</source><day>28</day><month>3</month><year>2013</year><volume>2013</volume><issue>281</issue><fpage>1</fpage><lpage>68</lpage><pub-id pub-id-type="doi">10.3897/zookeys.281.4171</pub-id></mixed-citation></tp:treatment-meta><tp:nomenclature><tp:taxon-name>
                            <tp:taxon-name-part taxon-name-part-type="genus">Aplysina</tp:taxon-name-part>
                            <tp:taxon-name-part taxon-name-part-type="species">aerophoba</tp:taxon-name-part>
                        <object-id xmlns:xlink="http://www.w3.org/1999/xlink" xlink:type="simple">http://species-id.net/wiki/Aplysina_aerophoba</object-id>
								</tp:taxon-name><tp:taxon-authority>(Nardo, 1833)</tp:taxon-authority><xref ref-type="fig" rid="F37">Fig. 37</xref><tp:nomenclature-citation-list><tp:nomenclature-citation><tp:taxon-name>Aplysia aerophoba</tp:taxon-name><comment> Nardo, 1833: 519 (preoccupied). <italic><tp:taxon-name>Aplysina aerophoba</tp:taxon-name></italic> Nardo, 1834: 714.</comment></tp:nomenclature-citation></tp:nomenclature-citation-list></tp:nomenclature><tp:treatment-sec sec-type="Description"><title>Description.</title><p>Body irregularly massive to digitate (up to 20–30 cm in diameter and height). Colour bright yellow <italic>in vivo</italic> and dramatically changing in a few minutes after collection or preservation (both alcohol and formalin, but also in dry conditions) into a very dark violet or most frequently pure black. Evident oscules on the top of sponge body or digitations. Sponge body surfaces seasonally covered by thin outgrowths (asexual propagules) up to 5 cm in length and 1 cm in diameter; outgrowths are lost by the mother-sponge as propagules at the end of summer. Consistency firm and fleshy. Surface smooth to slightly conulose, showing a fine (but evident) superficial fibrous network. Skeleton fragile, with fibres of a single dimensional class (80–150 µm) arranged in a regular three-dimensional scaffold. Fibre structure laminar with a large axial core (30–70 µm) inconspicuous in dry condition.
                        </p></tp:treatment-sec><tp:treatment-sec sec-type="Habitat"><title>Habitat.</title><p>Cave, rocky/detritic/muddy bottom, lagoon, coralligenous community, <italic><tp:taxon-name>Posidonia oceanica</tp:taxon-name></italic> meadow. Bathymetric range from 10 cm to 100 m.
                        </p></tp:treatment-sec><tp:treatment-sec sec-type="Mediterranean caves"><title>Mediterranean caves.</title><p>Meda Petita, Petita de la Vaca caves (Balearic Sea); Azzurra Cave (Central Tyrrhenian Sea); Croatian, Vrbnik-Krk, Stražica, Columbera caves <!--PageBreak-->(Northern Adriatic Sea); Agios Vasilios Cave (Aegean Sea) (<xref ref-type="bibr" rid="B81">Pulitzer-Finali and Pronzato 1980</xref>; <xref ref-type="bibr" rid="B16">Bibiloni et al. 1984a</xref>; <xref ref-type="bibr" rid="B1">Arko-Pjevac et al. 2001</xref>; <xref ref-type="bibr" rid="B61">Novosel et al. 2002</xref>; <xref ref-type="bibr" rid="B38">Faresi et al. 2006</xref>; <xref ref-type="bibr" rid="B74">Pronzato and Manconi 2011</xref>; <xref ref-type="bibr" rid="B40">Gerovasileiou and Voultsiadou 2012</xref>).
                        </p><fig id="F37" position="float" orientation="portrait"><label>Figure 37.</label><caption><p><italic><tp:taxon-name>Aplysina aerophoba</tp:taxon-name></italic>. <bold>a</bold>) underwater shot of a specimen with typical seasonal outgrowths in spring-summer <bold>b, c</bold> skeletal network at different magnifications (LM) with indistinguishable primary and secondary fibres both characterised by an empty core.</p></caption><graphic xmlns:xlink="http://www.w3.org/1999/xlink" xlink:href="ZooKeys-281-001-g037.jpg" position="float" orientation="portrait" xlink:type="simple"/></fig></tp:treatment-sec><ref-list><ref id="B81"><mixed-citation xmlns:xlink="http://www.w3.org/1999/xlink" xlink:type="simple"><person-group><name name-style="western"><surname>Pulitzer-Finali</surname><given-names>G</given-names></name><name name-style="western"><surname>Pronzato</surname><given-names>R</given-names></name></person-group> (<year>1980</year>)<article-title> The Keratosa in a collection of Mediterranean sponges, mainly from the Italian coasts.</article-title><source>Annali del Museo Civico di Storia naturale ‘Giacomo Doria’ di Genova</source><volume>83</volume>: <fpage>123</fpage>-<lpage>158</lpage>.</mixed-citation></ref><ref id="B16"><mixed-citation xmlns:xlink="http://www.w3.org/1999/xlink" xlink:type="simple"><person-group><name name-style="western"><surname>Bibiloni</surname><given-names>A</given-names></name><name name-style="western"><surname>Olivella</surname><given-names>I</given-names></name><name name-style="western"><surname>Ros</surname><given-names>J</given-names></name></person-group> (<year>1984a</year>)<article-title> Les esponges de les Illes Medes.</article-title> In: Ros J, Olivella I, Gili JM (<role>Eds</role>)2 <issue-title>Els sistemes naturals de les Illes Medes.</issue-title><source>Barcelona: Arxius de la Secciò de Ciéncies</source>: <fpage>383</fpage>-<lpage>405</lpage>.</mixed-citation></ref><ref id="B1"><mixed-citation xmlns:xlink="http://www.w3.org/1999/xlink" xlink:type="simple"><person-group><name name-style="western"><surname>Arko-Pjevac</surname><given-names>M</given-names></name><name name-style="western"><surname>Benac</surname><given-names>C</given-names></name><name name-style="western"><surname>Kovacic</surname><given-names>M</given-names></name><name name-style="western"><surname>Kirincic</surname><given-names>M</given-names></name></person-group> (<year>2001</year>)<article-title> A submarine cave at the Island of KRK (North Adriatic Sea).</article-title><source>Natura Croatica </source><volume>10</volume> (<issue>3</issue>): <fpage>163</fpage>-<lpage>184</lpage>.</mixed-citation></ref><ref id="B61"><mixed-citation xmlns:xlink="http://www.w3.org/1999/xlink" xlink:type="simple"><person-group><name name-style="western"><surname>Novosel</surname><given-names>M</given-names></name><name name-style="western"><surname>Bakran-Petricioli</surname><given-names>T</given-names></name><name name-style="western"><surname>Požar-Domac</surname><given-names>A</given-names></name><name name-style="western"><surname>Kružić</surname><given-names>P</given-names></name><name name-style="western"><surname>Radić</surname><given-names>I</given-names></name></person-group> (<year>2002</year>)<source> The benthos of the northern part of the Velebit Channel (Adriatic Sea, Croatia). Natura Croatica 11: 387–409.</source></mixed-citation></ref><ref id="B38"><mixed-citation xmlns:xlink="http://www.w3.org/1999/xlink" xlink:type="simple"><person-group><name name-style="western"><surname>Faresi</surname><given-names>L</given-names></name><name name-style="western"><surname>Bettoso</surname><given-names>N</given-names></name><name name-style="western"><surname>Aleffi</surname><given-names>IF</given-names></name></person-group> (<year>2006</year>)<article-title> Benthic macrofauna of a submarine cave on the Istrian Peninsula (Croatia).</article-title><source>Annales Series Historia Naturalis </source><volume>16</volume>: <fpage>9</fpage>-<lpage>16</lpage>.</mixed-citation></ref><ref id="B74"><mixed-citation xmlns:xlink="http://www.w3.org/1999/xlink" xlink:type="simple"><person-group><name name-style="western"><surname>Pronzato</surname><given-names>R</given-names></name><name name-style="western"><surname>Manconi</surname><given-names>R</given-names></name></person-group> (<year>2011</year>)<source> Class Demospongiae. Orders Dendroceratida, Dictyoceratida, Verongida, Halisarcida. In: Pansini M, Manconi R, Pronzato R (Eds) Fauna d’Italia. Porifera I. Calcarea, Demospongiae (partim), Hexactinellida, Homoscleromorpha. vol. 46, p. 245–340, Calderini-Il Sole 24 Ore, Bologna.</source></mixed-citation></ref><ref id="B40"><mixed-citation xmlns:xlink="http://www.w3.org/1999/xlink" xlink:type="simple"><person-group><name name-style="western"><surname>Gerovasileiou</surname><given-names>V</given-names></name><name name-style="western"><surname>Voultsiadou</surname><given-names>E</given-names></name></person-group> (<year>2012</year>)<article-title> Marine Caves of the Mediterranean Sea: A Sponge Biodiversity Reservoir within a Biodiversity Hotspot.</article-title><source>PLOSone </source><volume>7</volume> (<issue>7</issue>): <fpage>1</fpage>-<lpage>17</lpage>. doi: <ext-link ext-link-type="uri" xlink:href="http://dx.doi.org/10.1371/journal.pone.0039873" xlink:type="simple">10.1371/journal.pone.0039873</ext-link></mixed-citation></ref></ref-list></tp:taxon-treatment>
