# Supplementary material for: An overview of the Mediterranean cave-dwelling horny sponges (Porifera, Demospongiae)
Source: Zookeys. 2013 Mar 28;(281):1–68. doi: 10.3897/zookeys.281.4171 (PMC3677383; doi:10.3897/zookeys.281.4171)
Supplement: XML Treatment for Aplysina cavernicola [file zookeys.281.4171-treatment36.xml]

<!DOCTYPE tp:taxon-treatment
  PUBLIC "-//TaxonX//DTD Taxonomic Treatment Publishing DTD v0 20100105//EN" "tax-treatment-NSO.dtd">
<tp:taxon-treatment xmlns:tp="http://www.plazi.org/taxpub"><tp:treatment-meta><mixed-citation publication-type="journal"><person-group><name><surname>Manconi</surname><given-names>Renata</given-names></name><name><surname>Cadeddu</surname><given-names>Barbara</given-names></name><name><surname>Ledda</surname><given-names>Fabio</given-names></name><name><surname>Pronzato</surname><given-names>Roberto</given-names></name></person-group><article-title>An overview of the Mediterranean cave-dwelling horny sponges (Porifera, Demospongiae)</article-title><source>Zookeys</source><day>28</day><month>3</month><year>2013</year><volume>2013</volume><issue>281</issue><fpage>1</fpage><lpage>68</lpage><pub-id pub-id-type="doi">10.3897/zookeys.281.4171</pub-id></mixed-citation></tp:treatment-meta><tp:nomenclature><tp:taxon-name>
                            <tp:taxon-name-part taxon-name-part-type="genus">Aplysina</tp:taxon-name-part>
                            <tp:taxon-name-part taxon-name-part-type="species">cavernicola</tp:taxon-name-part>
                        <object-id xmlns:xlink="http://www.w3.org/1999/xlink" xlink:type="simple">http://species-id.net/wiki/Aplysina_cavernicola</object-id>
								</tp:taxon-name><tp:taxon-authority>(Vacelet, 1959)</tp:taxon-authority><xref ref-type="fig" rid="F38">Fig. 38</xref><tp:nomenclature-citation-list><tp:nomenclature-citation><tp:taxon-name>Verongia cavernicola</tp:taxon-name><comment> Vacelet, 1959: 88.</comment></tp:nomenclature-citation></tp:nomenclature-citation-list></tp:nomenclature><tp:treatment-sec sec-type="Description"><title>Description.</title><p>Body shape constantly digitate (1–2 cm in diameter and 5–10 cm in height); each digitation bearing one oscule (1–3 mm) at the center of an evident apical depression. Digitations regularly arranged on a basal encrusting plate attending over 50 cm in diameter. Thin outgrowths extremely rare. Colour yellow, a little bit paler than that of <italic><tp:taxon-name>Aplysina aerophoba</tp:taxon-name></italic>. Colour tone changes after death, to medium violet in preserved specimens, never reaching very dark or black tonalities.
                        </p></tp:treatment-sec><tp:treatment-sec sec-type="Habitat"><title>Habitat.</title><p>Cave, coralligenous community, rocky/detritic bottom. Typically sciophilous. Bathymetric range 1–110 m.</p></tp:treatment-sec><tp:treatment-sec sec-type="Mediterranean Caves"><title>Mediterranean Caves.</title><p>Blava, Calamars, Meda Petita, Petita de la Vaca, Misidacis caves (Balearic Sea); Bear, Troc, Figuier, Trèmies, Bagaud caves (Gulf of Lions); Gallinara, Bergeggi, Tinetto caves (Ligurian Sea); Bonifacio, Tuffo Tuffo caves (Central Tyrrhenian Sea); Croatian, Vrbnik-Krk, Stražica, Columbera caves (Northern Adriatic Sea); Pagliai (Southern Adriatic Sea) (<xref ref-type="bibr" rid="B118">Vacelet 1961b</xref>; <xref ref-type="bibr" rid="B88">Rützler 1966</xref>; <xref ref-type="bibr" rid="B22">Boury-Esnault 1971</xref>; <xref ref-type="bibr" rid="B70">Pouliquen 1972</xref>; <xref ref-type="bibr" rid="B17">Bibiloni et al. 1984b</xref>; <xref ref-type="bibr" rid="B115">Uriz et al. 1992</xref>; <xref ref-type="bibr" rid="B14">Bianchi and Morri 1994</xref>; <xref ref-type="bibr" rid="B1">Arko-Pjevac et al. 2001</xref>; <xref ref-type="bibr" rid="B61">Novosel et al. 2002</xref>; <xref ref-type="bibr" rid="B42">Harmelin et al. 2003</xref>; <xref ref-type="bibr" rid="B38">Faresi et al. 2006</xref>; <xref ref-type="bibr" rid="B112">Tunesi et al. 2008</xref>; <xref ref-type="bibr" rid="B74">Pronzato and Manconi 2011</xref>; <xref ref-type="bibr" rid="B2">Bakran-Petricioli et al. 2012</xref>).
                        </p><fig id="F38" position="float" orientation="portrait"><label>Figure 38.</label><caption><p><italic><tp:taxon-name>Aplysina cavernicola</tp:taxon-name></italic>. <bold>a</bold> large digitate colony <italic>ca</italic>. 70–80 cm <bold>b</bold> cross section (LM) of a laminate fibre showing a light spongy core that, in dried conditions, becomes empty <bold>c, d</bold> different magnifications (LM) of the skeleton, indistinguishable from that of <italic><tp:taxon-name>Aplysina aerophoba</tp:taxon-name></italic>.</p></caption><graphic xmlns:xlink="http://www.w3.org/1999/xlink" xlink:href="ZooKeys-281-001-g038.jpg" position="float" orientation="portrait" xlink:type="simple"/></fig></tp:treatment-sec><ref-list><ref id="B118"><mixed-citation xmlns:xlink="http://www.w3.org/1999/xlink" xlink:type="simple"><!--PageBreak--><person-group><name name-style="western"><surname>Vacelet</surname><given-names>J</given-names></name></person-group> (<year>1961b</year>)<article-title> Spongiaires (Démosponges) de la région de Bonifacio (Corse).</article-title><source>Recueil des Travaux de la Station Marine d’Endoume Marseille </source><volume>22</volume>: <fpage>21</fpage>-<lpage>45</lpage>.</mixed-citation></ref><ref id="B88"><mixed-citation xmlns:xlink="http://www.w3.org/1999/xlink" xlink:type="simple"><person-group><name name-style="western"><surname>Rützler</surname><given-names>K</given-names></name></person-group> (<year>1966</year>)<article-title> Die Poriferen einer sorrentiner Höhle. Ergebnisse der Österreichischen Tyrrhenia-Expedition 1952.</article-title><source>Zoologischer Anzeiger </source><volume>176</volume> (<issue>5</issue>): <fpage>303</fpage>-<lpage>319</lpage>.</mixed-citation></ref><ref id="B22"><mixed-citation xmlns:xlink="http://www.w3.org/1999/xlink" xlink:type="simple"><!--PageBreak--><person-group><name name-style="western"><surname>Boury-Esnault</surname><given-names>N</given-names></name></person-group> (<year>1971</year>)<article-title> Spongiaires de la zone rocheuse littorale de Banyuls-sur-Mer. II. Systématique.</article-title><source>Vie Milieu </source><volume>22</volume> (<issue>2</issue>): <fpage>287</fpage>-<lpage>349</lpage>.</mixed-citation></ref><ref id="B70"><mixed-citation xmlns:xlink="http://www.w3.org/1999/xlink" xlink:type="simple"><person-group><name name-style="western"><surname>Pouliquen</surname><given-names>L</given-names></name></person-group> (<year>1972</year>)<article-title> Les Spongiaires des grottes sous-marines de la région de Marseille. Ecologie et systématique.</article-title><source>Tethys </source><volume>3</volume> (<issue>4</issue>): <fpage>715</fpage>-<lpage>758</lpage>.</mixed-citation></ref><ref id="B17"><mixed-citation xmlns:xlink="http://www.w3.org/1999/xlink" xlink:type="simple"><person-group><name name-style="western"><surname>Bibiloni</surname><given-names>MA</given-names></name><name name-style="western"><surname>Gili</surname><given-names>JM</given-names></name><name name-style="western"><surname>Ros</surname><given-names>J</given-names></name></person-group> (<year>1984b</year>)<article-title> Les coves submarines de les Illes Mèdes.</article-title> In: Ros J, Aragonès J, Olivella I, Prats I, Gili JM, Sardà JM (<role>Eds</role>) <issue-title>Els Sistemes Naturals de les Illes Mèdes.</issue-title><source>Instituciò Catalana d’Història Natural i Societat Catalana de Biologia</source>: <fpage>708</fpage>-<lpage>735</lpage>.</mixed-citation></ref><ref id="B115"><mixed-citation xmlns:xlink="http://www.w3.org/1999/xlink" xlink:type="simple"><person-group><name name-style="western"><surname>Uriz</surname><given-names>MJ</given-names></name><name name-style="western"><surname>Rossel</surname><given-names>D</given-names></name><name name-style="western"><surname>Martín</surname><given-names>D</given-names></name></person-group> (<year>1992</year>)<article-title> The Sponge Population of the Cabrera Archipelago (Balearic Islands): Characteristics, Distribution, and Abundance of the Most Representative Species. P.S.Z.N.I.</article-title><source>: Marine Ecology </source><volume>13</volume> (<issue>2</issue>): <fpage>101</fpage>-<lpage>117</lpage>. doi: <ext-link ext-link-type="uri" xlink:href="http://dx.doi.org/10.1111/j.1439-0485.1992.tb00343.x" xlink:type="simple">10.1111/j.1439-0485.1992.tb00343.x</ext-link></mixed-citation></ref><ref id="B14"><mixed-citation xmlns:xlink="http://www.w3.org/1999/xlink" xlink:type="simple"><person-group><name name-style="western"><surname>Bianchi</surname><given-names>CN</given-names></name><name name-style="western"><surname>Morri</surname><given-names>C</given-names></name></person-group> (<year>1994</year>)<source> Studio bionomico comparativo di alcune grotte sommerse: definizione di una scala di confinamento. Memorie dell’Istituto Italiano di Biospeolologia 6: 107–123.</source></mixed-citation></ref><ref id="B1"><mixed-citation xmlns:xlink="http://www.w3.org/1999/xlink" xlink:type="simple"><person-group><name name-style="western"><surname>Arko-Pjevac</surname><given-names>M</given-names></name><name name-style="western"><surname>Benac</surname><given-names>C</given-names></name><name name-style="western"><surname>Kovacic</surname><given-names>M</given-names></name><name name-style="western"><surname>Kirincic</surname><given-names>M</given-names></name></person-group> (<year>2001</year>)<article-title> A submarine cave at the Island of KRK (North Adriatic Sea).</article-title><source>Natura Croatica </source><volume>10</volume> (<issue>3</issue>): <fpage>163</fpage>-<lpage>184</lpage>.</mixed-citation></ref><ref id="B61"><mixed-citation xmlns:xlink="http://www.w3.org/1999/xlink" xlink:type="simple"><person-group><name name-style="western"><surname>Novosel</surname><given-names>M</given-names></name><name name-style="western"><surname>Bakran-Petricioli</surname><given-names>T</given-names></name><name name-style="western"><surname>Požar-Domac</surname><given-names>A</given-names></name><name name-style="western"><surname>Kružić</surname><given-names>P</given-names></name><name name-style="western"><surname>Radić</surname><given-names>I</given-names></name></person-group> (<year>2002</year>)<source> The benthos of the northern part of the Velebit Channel (Adriatic Sea, Croatia). Natura Croatica 11: 387–409.</source></mixed-citation></ref><ref id="B42"><mixed-citation xmlns:xlink="http://www.w3.org/1999/xlink" xlink:type="simple"><person-group><name name-style="western"><surname>Harmelin</surname><given-names>JG</given-names></name><name name-style="western"><surname>Boury-Esnault</surname><given-names>N</given-names></name><name name-style="western"><surname>Fichez</surname><given-names>R</given-names></name><name name-style="western"><surname>Vacelet</surname><given-names>J</given-names></name><name name-style="western"><surname>Zibrowius</surname><given-names>H</given-names></name></person-group> (<year>2003</year>)<article-title> Peuplement de la grotte sous-marine de l’Ile de Bagaud (Parc National de Port-Cros, France, Méditerranée).</article-title><source>Scientific Reports of the Port-Cros Natural Park </source><volume>19</volume>: <fpage>117</fpage>-<lpage>134</lpage>.</mixed-citation></ref><ref id="B38"><mixed-citation xmlns:xlink="http://www.w3.org/1999/xlink" xlink:type="simple"><person-group><name name-style="western"><surname>Faresi</surname><given-names>L</given-names></name><name name-style="western"><surname>Bettoso</surname><given-names>N</given-names></name><name name-style="western"><surname>Aleffi</surname><given-names>IF</given-names></name></person-group> (<year>2006</year>)<article-title> Benthic macrofauna of a submarine cave on the Istrian Peninsula (Croatia).</article-title><source>Annales Series Historia Naturalis </source><volume>16</volume>: <fpage>9</fpage>-<lpage>16</lpage>.</mixed-citation></ref><ref id="B112"><mixed-citation xmlns:xlink="http://www.w3.org/1999/xlink" xlink:type="simple"><person-group><name name-style="western"><surname>Tunesi</surname><given-names>L</given-names></name><name name-style="western"><surname>Agnesi</surname><given-names>S</given-names></name><name name-style="western"><surname>Di</surname><given-names>Nora T</given-names></name><name name-style="western"><surname>Molinari</surname><given-names>A</given-names></name><name name-style="western"><surname>Mo</surname><given-names>G</given-names></name></person-group> (<year>2008</year>)<article-title> Marine protected species and habitats of conservation interest in the Gallinaria Island (Ligurian Sea): a study for the establishment of the marine protected area.</article-title><source>Atti Associazione Italiana di Oceanologia e Limnologia </source><volume>19</volume>: <fpage>489</fpage>-<lpage>497</lpage>.</mixed-citation></ref><ref id="B74"><mixed-citation xmlns:xlink="http://www.w3.org/1999/xlink" xlink:type="simple"><person-group><name name-style="western"><surname>Pronzato</surname><given-names>R</given-names></name><name name-style="western"><surname>Manconi</surname><given-names>R</given-names></name></person-group> (<year>2011</year>)<source> Class Demospongiae. Orders Dendroceratida, Dictyoceratida, Verongida, Halisarcida. In: Pansini M, Manconi R, Pronzato R (Eds) Fauna d’Italia. Porifera I. Calcarea, Demospongiae (partim), Hexactinellida, Homoscleromorpha. vol. 46, p. 245–340, Calderini-Il Sole 24 Ore, Bologna.</source></mixed-citation></ref><ref id="B2"><mixed-citation xmlns:xlink="http://www.w3.org/1999/xlink" xlink:type="simple"><person-group><name name-style="western"><surname>Bakran-Petricioli</surname><given-names>T</given-names></name><name name-style="western"><surname>Radolovic</surname><given-names>M</given-names></name><name name-style="western"><surname>Petricioli</surname><given-names>D</given-names></name></person-group> (<year>2012</year>)<source> How diverse is sponge fauna in the Adriatic Sea? Zootaxa 3172: 20–38.</source></mixed-citation></ref></ref-list></tp:taxon-treatment>
