# Supplementary material for: An overview of the Mediterranean cave-dwelling horny sponges (Porifera, Demospongiae)
Source: Zookeys. 2013 Mar 28;(281):1–68. doi: 10.3897/zookeys.281.4171 (PMC3677383; doi:10.3897/zookeys.281.4171)
Supplement: XML Treatment for Hexadella crypta [file zookeys.281.4171-treatment37.xml]

<!DOCTYPE tp:taxon-treatment
  PUBLIC "-//TaxonX//DTD Taxonomic Treatment Publishing DTD v0 20100105//EN" "tax-treatment-NSO.dtd">
<tp:taxon-treatment xmlns:tp="http://www.plazi.org/taxpub"><tp:treatment-meta><mixed-citation publication-type="journal"><person-group><name><surname>Manconi</surname><given-names>Renata</given-names></name><name><surname>Cadeddu</surname><given-names>Barbara</given-names></name><name><surname>Ledda</surname><given-names>Fabio</given-names></name><name><surname>Pronzato</surname><given-names>Roberto</given-names></name></person-group><article-title>An overview of the Mediterranean cave-dwelling horny sponges (Porifera, Demospongiae)</article-title><source>Zookeys</source><day>28</day><month>3</month><year>2013</year><volume>2013</volume><issue>281</issue><fpage>1</fpage><lpage>68</lpage><pub-id pub-id-type="doi">10.3897/zookeys.281.4171</pub-id></mixed-citation></tp:treatment-meta><tp:nomenclature><tp:taxon-name>
                            <tp:taxon-name-part taxon-name-part-type="genus">Hexadella</tp:taxon-name-part>
                            <tp:taxon-name-part taxon-name-part-type="species">crypta</tp:taxon-name-part> 
                        <object-id xmlns:xlink="http://www.w3.org/1999/xlink" xlink:type="simple">http://species-id.net/wiki/Hexadella_crypta</object-id>
								</tp:taxon-name><tp:taxon-authority>Reveillaud, Allewaert, Pérez, Vacelet, Banaigs and Vanreusel, 2012</tp:taxon-authority><xref ref-type="fig" rid="F39">Fig. 39</xref><tp:nomenclature-citation-list><tp:nomenclature-citation><tp:taxon-name>Hexadella crypta</tp:taxon-name><comment> Reveillaud, Allewaert, Pérez, Vacelet, Banaigs and Vanreusel, 2012: 238.</comment></tp:nomenclature-citation></tp:nomenclature-citation-list></tp:nomenclature><tp:treatment-sec sec-type="Description"><title>Description.</title><p>Growth form encrusting, cushion-like without lobes, small size, thicker than that of <italic><tp:taxon-name>Hexadella pruvoti</tp:taxon-name></italic>. Colour bright yellow to paler <italic>in vivo</italic>, dark purple in ethanol after releasing a purple fluid. Surface entirely striated by irregularly crossing collagen<!--PageBreak--><!--PageBreak-->ous reinforcements with some scattered, pointed conules; inconspicuous inhalant apertures and rare oscules. Ectosome rigid with collagen fibrils, nondetachable from the choanosome. Choanosome lacunar with large clusters of spherulous cells bearing large inclusions of microgranules and microgranular cells. Choanocyte chambers eurypylous, sac-shaped (ca. 30 × 20 µm in diameter). Bacteria (one type only) in the mesohyl. Aerophobins 1, 2 and isofistularin compounds with medium-high natural toxicity.
                        </p></tp:treatment-sec><tp:treatment-sec sec-type="Habitat"><title>Habitat.</title><p>Cave. Bathymetric range 10 m.</p></tp:treatment-sec><tp:treatment-sec sec-type="Mediterranean caves"><title>Mediterranean caves.</title><p>Corail Cave (Gulf of Lions) (<xref ref-type="bibr" rid="B84">Reveillaud et al. 2012</xref>).
                        </p></tp:treatment-sec><tp:treatment-sec sec-type="Remarks"><title>Remarks.</title><p>See the original description for more details and figures (<xref ref-type="bibr" rid="B84">Reveillaud et al. 2012</xref>).
                        </p><fig id="F39" position="float" orientation="portrait"><label>Figure 39.</label><caption><p><italic><tp:taxon-name>Hexadella</tp:taxon-name></italic> spp. Underwater photographs of two specimens with the surface ornamentation and oscular funnels typical of the genus. Colour <italic>in vivo</italic> is not diagnostic at the species level.</p></caption><graphic xmlns:xlink="http://www.w3.org/1999/xlink" xlink:href="ZooKeys-281-001-g039.jpg" position="float" orientation="portrait" xlink:type="simple"/></fig></tp:treatment-sec><ref-list><ref id="B84"><mixed-citation xmlns:xlink="http://www.w3.org/1999/xlink" xlink:type="simple"><person-group><name name-style="western"><surname>Reveillaud</surname><given-names>J</given-names></name><name name-style="western"><surname>Allewaert</surname><given-names>C</given-names></name><name name-style="western"><surname>Pérez</surname><given-names>T</given-names></name><name name-style="western"><surname>Vacelet</surname><given-names>J</given-names></name><name name-style="western"><surname>Banaigs</surname><given-names>B</given-names></name><name name-style="western"><surname>Vanreusel</surname><given-names>A</given-names></name></person-group> (<year>2012</year>)<article-title> Relevance of an integrative approach for taxonomic revision in sponge taxa: case study of the shallow-water Atlanto-Mediterranean Hexadella species (Porifera : Ianthellidae : Verongida).</article-title><source>Invertebrate Systematics </source><volume>26</volume>: <fpage>230</fpage>-<lpage>248</lpage>. doi: <ext-link ext-link-type="uri" xlink:href="http://dx.doi.org/10.1071/IS11044" xlink:type="simple">10.1071/IS11044</ext-link></mixed-citation></ref></ref-list></tp:taxon-treatment>
