# Supplementary material for: An overview of the Mediterranean cave-dwelling horny sponges (Porifera, Demospongiae)
Source: Zookeys. 2013 Mar 28;(281):1–68. doi: 10.3897/zookeys.281.4171 (PMC3677383; doi:10.3897/zookeys.281.4171)
Supplement: XML Treatment for Hexadella racovitzai [file zookeys.281.4171-treatment39.xml]

<!DOCTYPE tp:taxon-treatment
  PUBLIC "-//TaxonX//DTD Taxonomic Treatment Publishing DTD v0 20100105//EN" "tax-treatment-NSO.dtd">
<tp:taxon-treatment xmlns:tp="http://www.plazi.org/taxpub"><tp:treatment-meta><mixed-citation publication-type="journal"><person-group><name><surname>Manconi</surname><given-names>Renata</given-names></name><name><surname>Cadeddu</surname><given-names>Barbara</given-names></name><name><surname>Ledda</surname><given-names>Fabio</given-names></name><name><surname>Pronzato</surname><given-names>Roberto</given-names></name></person-group><article-title>An overview of the Mediterranean cave-dwelling horny sponges (Porifera, Demospongiae)</article-title><source>Zookeys</source><day>28</day><month>3</month><year>2013</year><volume>2013</volume><issue>281</issue><fpage>1</fpage><lpage>68</lpage><pub-id pub-id-type="doi">10.3897/zookeys.281.4171</pub-id></mixed-citation></tp:treatment-meta><tp:nomenclature><tp:taxon-name>
                            <tp:taxon-name-part taxon-name-part-type="genus">Hexadella</tp:taxon-name-part>
                            <tp:taxon-name-part taxon-name-part-type="species">racovitzai</tp:taxon-name-part> 
                        <object-id xmlns:xlink="http://www.w3.org/1999/xlink" xlink:type="simple">http://species-id.net/wiki/Hexadella_racovitzai</object-id>
								</tp:taxon-name><tp:taxon-authority>Topsent, 1896</tp:taxon-authority><xref ref-type="fig" rid="F39">Fig. 39</xref><tp:nomenclature-citation-list><tp:nomenclature-citation><tp:taxon-name>Hexadella racovitzai</tp:taxon-name><comment> Topsent, 1896: 119 (<italic>partim</italic>).</comment></tp:nomenclature-citation></tp:nomenclature-citation-list></tp:nomenclature><tp:treatment-sec sec-type="Description"><title>Description.</title><p>Growth form encrusting, thin, with lobes in large patches. Colour faded to pale pink <italic>in vivo</italic>, brownish in ethanol after releasing of a yellow fluid. Surface <!--PageBreak-->highly wrinkled by small evident collagenous reinforcements irregularly crossing and converging towards small conules; well developed (when compared to <italic><tp:taxon-name>Hexadella pruvoti</tp:taxon-name></italic> and <italic><tp:taxon-name>Hexadella crypta</tp:taxon-name></italic>) star-shaped network of subdermal canals converging towards oscula; inhalant apertures inconspicuous. Oscules wide, at the apices of short chimneys. Ectosome notably thick. Choanosome soft, fleshy and fragile, difficult to cut. Large clusters of spherulous cells, common at the body surface, with large inclusions containing microgranules and microgranular cells; choanocyte chambers eurypylous (30±6.3 × 19±2 µm on average) in dense clusters. High natural toxicity.
                        </p></tp:treatment-sec><tp:treatment-sec sec-type="Habitat"><title>Habitat.</title><p>Cave, coralligenous community, rocky cliffs. Bathymetric range 25–38 m. Already deeper than 100 m.</p></tp:treatment-sec><tp:treatment-sec sec-type="Mediterranean caves"><title>Mediterranean caves.</title><p>La Catedral Cave (Balearic Sea); Corail Cave (Gulf of Lions); Leuca caves (Ionian Sea); Stražica Cave (Northern Adriatic Sea); Farà, Agios Vasilios, Alikes caves (Aegean Sea) (<xref ref-type="bibr" rid="B81">Pulitzer-Finali and Pronzato 1980</xref>; <xref ref-type="bibr" rid="B18">Bibiloni et al. 1989</xref>; <xref ref-type="bibr" rid="B61">Novosel et al. 2002</xref>; <xref ref-type="bibr" rid="B85">Reveillaud et al. 2010</xref>; <xref ref-type="bibr" rid="B74">Pronzato and Manconi 2011</xref>; <xref ref-type="bibr" rid="B40">Gerovasileiou and Voultsiadou 2012</xref>).
                        </p></tp:treatment-sec><tp:treatment-sec><!--Section generated to contain objects referenced in tp:taxon-treatment.--><fig id="F39" position="float" orientation="portrait"><label>Figure 39.</label><caption><p><italic><tp:taxon-name>Hexadella</tp:taxon-name></italic> spp. Underwater photographs of two specimens with the surface ornamentation and oscular funnels typical of the genus. Colour <italic>in vivo</italic> is not diagnostic at the species level.</p></caption><graphic xmlns:xlink="http://www.w3.org/1999/xlink" xlink:href="ZooKeys-281-001-g039.jpg" position="float" orientation="portrait" xlink:type="simple"/></fig></tp:treatment-sec><ref-list><ref id="B81"><mixed-citation xmlns:xlink="http://www.w3.org/1999/xlink" xlink:type="simple"><person-group><name name-style="western"><surname>Pulitzer-Finali</surname><given-names>G</given-names></name><name name-style="western"><surname>Pronzato</surname><given-names>R</given-names></name></person-group> (<year>1980</year>)<article-title> The Keratosa in a collection of Mediterranean sponges, mainly from the Italian coasts.</article-title><source>Annali del Museo Civico di Storia naturale ‘Giacomo Doria’ di Genova</source><volume>83</volume>: <fpage>123</fpage>-<lpage>158</lpage>.</mixed-citation></ref><ref id="B18"><mixed-citation xmlns:xlink="http://www.w3.org/1999/xlink" xlink:type="simple"><person-group><name name-style="western"><surname>Bibiloni</surname><given-names>MA</given-names></name><name name-style="western"><surname>Uriz</surname><given-names>MJ</given-names></name><name name-style="western"><surname>Gili</surname><given-names>JM</given-names></name></person-group> (<year>1989</year>)<article-title> Sponge communities in three submarine caves of the Balearic Islands (Western Mediterranean): adaptation and faunistic composition. P.S.Z.N.</article-title><source>Marine Ecology </source><volume>10</volume> (<issue>4</issue>): <fpage>317</fpage>-<lpage>334</lpage>. doi: <ext-link ext-link-type="uri" xlink:href="http://dx.doi.org/10.1111/j.1439-0485.1989.tb00076.x" xlink:type="simple">10.1111/j.1439-0485.1989.tb00076.x</ext-link></mixed-citation></ref><ref id="B61"><mixed-citation xmlns:xlink="http://www.w3.org/1999/xlink" xlink:type="simple"><person-group><name name-style="western"><surname>Novosel</surname><given-names>M</given-names></name><name name-style="western"><surname>Bakran-Petricioli</surname><given-names>T</given-names></name><name name-style="western"><surname>Požar-Domac</surname><given-names>A</given-names></name><name name-style="western"><surname>Kružić</surname><given-names>P</given-names></name><name name-style="western"><surname>Radić</surname><given-names>I</given-names></name></person-group> (<year>2002</year>)<source> The benthos of the northern part of the Velebit Channel (Adriatic Sea, Croatia). Natura Croatica 11: 387–409.</source></mixed-citation></ref><ref id="B85"><mixed-citation xmlns:xlink="http://www.w3.org/1999/xlink" xlink:type="simple"><person-group><name name-style="western"><surname>Reveillaud</surname><given-names>J</given-names></name><name name-style="western"><surname>Remerie</surname><given-names>T</given-names></name><name name-style="western"><surname>Van Soest</surname><given-names>R</given-names></name><name name-style="western"><surname>Erpenbeck</surname><given-names>D</given-names></name><name name-style="western"><surname>Cárdenas</surname><given-names>P</given-names></name><name name-style="western"><surname>Derycke</surname><given-names>S</given-names></name><name name-style="western"><surname>Xavier</surname><given-names>JR</given-names></name><name name-style="western"><surname>Rigaux</surname><given-names>A</given-names></name><name name-style="western"><surname>and</surname><given-names>Vanreusel A</given-names></name></person-group> (<year>2010</year>)<article-title> Species boundaries and phylogenetic relationships between Atlanto-Mediterranean shallow-water and deep-sea coral associated <italic>Hexadella</italic> species (Porifera, Ianthellidae).</article-title><source>Molecular Phylogenetics and Evolution </source><volume>56</volume>: <fpage>104</fpage>-<lpage>114</lpage>. doi: <ext-link ext-link-type="uri" xlink:href="http://dx.doi.org/10.1016/j.ympev.2010.03.034" xlink:type="simple">10.1016/j.ympev.2010.03.034</ext-link></mixed-citation></ref><ref id="B74"><mixed-citation xmlns:xlink="http://www.w3.org/1999/xlink" xlink:type="simple"><person-group><name name-style="western"><surname>Pronzato</surname><given-names>R</given-names></name><name name-style="western"><surname>Manconi</surname><given-names>R</given-names></name></person-group> (<year>2011</year>)<source> Class Demospongiae. Orders Dendroceratida, Dictyoceratida, Verongida, Halisarcida. In: Pansini M, Manconi R, Pronzato R (Eds) Fauna d’Italia. Porifera I. Calcarea, Demospongiae (partim), Hexactinellida, Homoscleromorpha. vol. 46, p. 245–340, Calderini-Il Sole 24 Ore, Bologna.</source></mixed-citation></ref><ref id="B40"><mixed-citation xmlns:xlink="http://www.w3.org/1999/xlink" xlink:type="simple"><person-group><name name-style="western"><surname>Gerovasileiou</surname><given-names>V</given-names></name><name name-style="western"><surname>Voultsiadou</surname><given-names>E</given-names></name></person-group> (<year>2012</year>)<article-title> Marine Caves of the Mediterranean Sea: A Sponge Biodiversity Reservoir within a Biodiversity Hotspot.</article-title><source>PLOSone </source><volume>7</volume> (<issue>7</issue>): <fpage>1</fpage>-<lpage>17</lpage>. doi: <ext-link ext-link-type="uri" xlink:href="http://dx.doi.org/10.1371/journal.pone.0039873" xlink:type="simple">10.1371/journal.pone.0039873</ext-link></mixed-citation></ref></ref-list></tp:taxon-treatment>
