# Supplementary material for: An overview of the Mediterranean cave-dwelling horny sponges (Porifera, Demospongiae)
Source: Zookeys. 2013 Mar 28;(281):1–68. doi: 10.3897/zookeys.281.4171 (PMC3677383; doi:10.3897/zookeys.281.4171)
Supplement: XML Treatment for Hexadella topsenti [file zookeys.281.4171-treatment40.xml]

<!DOCTYPE tp:taxon-treatment
  PUBLIC "-//TaxonX//DTD Taxonomic Treatment Publishing DTD v0 20100105//EN" "tax-treatment-NSO.dtd">
<tp:taxon-treatment xmlns:tp="http://www.plazi.org/taxpub"><tp:treatment-meta><mixed-citation publication-type="journal"><person-group><name><surname>Manconi</surname><given-names>Renata</given-names></name><name><surname>Cadeddu</surname><given-names>Barbara</given-names></name><name><surname>Ledda</surname><given-names>Fabio</given-names></name><name><surname>Pronzato</surname><given-names>Roberto</given-names></name></person-group><article-title>An overview of the Mediterranean cave-dwelling horny sponges (Porifera, Demospongiae)</article-title><source>Zookeys</source><day>28</day><month>3</month><year>2013</year><volume>2013</volume><issue>281</issue><fpage>1</fpage><lpage>68</lpage><pub-id pub-id-type="doi">10.3897/zookeys.281.4171</pub-id></mixed-citation></tp:treatment-meta><tp:nomenclature><tp:taxon-name>
                            <tp:taxon-name-part taxon-name-part-type="genus">Hexadella</tp:taxon-name-part>
                            <tp:taxon-name-part taxon-name-part-type="species">topsenti</tp:taxon-name-part>
                        <object-id xmlns:xlink="http://www.w3.org/1999/xlink" xlink:type="simple">http://species-id.net/wiki/Hexadella_topsenti</object-id>
								</tp:taxon-name><tp:taxon-authority>Reveillaud, Allewaert, Pérez, Vacelet, Banaigs and Vanreusel, 2012</tp:taxon-authority><xref ref-type="fig" rid="F39">Fig. 39</xref><tp:nomenclature-citation-list><tp:nomenclature-citation><tp:taxon-name>Hexadella topsenti</tp:taxon-name><comment>Reveillaud, Allewaert, Pérez, Vacelet, Banaigs and Vanreusel, 2012: 242.</comment></tp:nomenclature-citation></tp:nomenclature-citation-list></tp:nomenclature><tp:treatment-sec sec-type="Description"><title>Description.</title><p>Growth form encrusting, lobate and thin. Colour bright to dark pink, to purple <italic>in vivo</italic> (brighter and deeper pink than <italic><tp:taxon-name>Hexadella racovitzai</tp:taxon-name></italic>), changing to brownish after releasing of a yellow fluid in ethanol. Surface smooth with subdermal canals, and wrinkled by small evident collagenous reinforcements irregularly crossing and converging towards small, tiny conules; foreign inclusions present. Inhalant apertures inconspicuous; oscules small, chimney-like, abundant, scattered. Ectosome with some bundles of collagen fibrils and a developed lacunar system. Spherulous cells in large clusters with large inclusions containing microgranules and microgranular cells. Choanocyte chambers (35 × 20 µm in diameter), choanocytes larger than in <italic><tp:taxon-name>Hexadella racovitzai</tp:taxon-name></italic>. Rod-shaped bacteria in the mesohyl. Low-moderate natural toxicity.
                        </p></tp:treatment-sec><tp:treatment-sec sec-type="Habitat"><title>Habitat.</title><p>Coralligenous cliff, cave.</p></tp:treatment-sec><tp:treatment-sec sec-type="Mediterranean caves"><title>Mediterranean caves.</title><p>Corail Cave (Gulf of Lions) (<xref ref-type="bibr" rid="B84">Reveillaud et al. 2012</xref>).
                        </p></tp:treatment-sec><tp:treatment-sec sec-type="Remarks"><title>Remarks.</title><p>See the original description for more details and figures (<xref ref-type="bibr" rid="B84">Reveillaud et al. 2012</xref>).
                        </p></tp:treatment-sec><tp:treatment-sec><!--Section generated to contain objects referenced in tp:taxon-treatment.--><fig id="F39" position="float" orientation="portrait"><label>Figure 39.</label><caption><p><italic><tp:taxon-name>Hexadella</tp:taxon-name></italic> spp. Underwater photographs of two specimens with the surface ornamentation and oscular funnels typical of the genus. Colour <italic>in vivo</italic> is not diagnostic at the species level.</p></caption><graphic xmlns:xlink="http://www.w3.org/1999/xlink" xlink:href="ZooKeys-281-001-g039.jpg" position="float" orientation="portrait" xlink:type="simple"/></fig></tp:treatment-sec><ref-list><ref id="B84"><mixed-citation xmlns:xlink="http://www.w3.org/1999/xlink" xlink:type="simple"><person-group><name name-style="western"><surname>Reveillaud</surname><given-names>J</given-names></name><name name-style="western"><surname>Allewaert</surname><given-names>C</given-names></name><name name-style="western"><surname>Pérez</surname><given-names>T</given-names></name><name name-style="western"><surname>Vacelet</surname><given-names>J</given-names></name><name name-style="western"><surname>Banaigs</surname><given-names>B</given-names></name><name name-style="western"><surname>Vanreusel</surname><given-names>A</given-names></name></person-group> (<year>2012</year>)<article-title> Relevance of an integrative approach for taxonomic revision in sponge taxa: case study of the shallow-water Atlanto-Mediterranean Hexadella species (Porifera : Ianthellidae : Verongida).</article-title><source>Invertebrate Systematics </source><volume>26</volume>: <fpage>230</fpage>-<lpage>248</lpage>. doi: <ext-link ext-link-type="uri" xlink:href="http://dx.doi.org/10.1071/IS11044" xlink:type="simple">10.1071/IS11044</ext-link></mixed-citation></ref></ref-list></tp:taxon-treatment>
